# Supplementary material for: Global Transcriptome Analysis Reveals the Molecular Mechanism Underlying Seed Physical Dormancy Formation in Medicago sativa
Source: Genes (Basel). 2025 Dec 1;16(12):1438. doi: 10.3390/genes16121438 (PMC12732859; doi:10.3390/genes16121438)
Supplement: Supplementary file 1 [file genes-16-01438-s001.zip]

Archive with 13 entries (13 files):
- Supplementary Figure S10.jpg
- Supplementary Figure S1_01.jpg
- Supplementary Figure S2 .jpg
- Supplementary Figure S3 .jpg
- Supplementary Figure S4.jpg
- Supplementary Figure S5.jpg
- Supplementary Figure S6 .jpg
- Supplementary Figure S7.jpg
- Supplementary Figure S8.jpg
- Supplementary Figure S9.jpg
- Supplementary Figures 24 02.16.pptx
- Supplementary Table S1  4740 X-SC(specific),60 SC-UP and 197 SC-Down genes are obtained using the Venn diagram .xlsx
- Supplementary Table S2 Sequences of primers used in qRT-PCR.csv
