# Supplementary material for: Global Transcriptome Analysis Reveals the Molecular Mechanism Underlying Seed Physical Dormancy Formation in Medicago sativa
Source: Genes (Basel). 2025 Dec 1;16(12):1438. doi: 10.3390/genes16121438 (PMC12732859; doi:10.3390/genes16121438)
Supplement: Supplementary file 1 [file genes-16-01438-s001.zip › Supplementary Table S1 4740 X-SC(specific),60 SC-UP and 197 SC-Down genes are obtained using the Venn diagram .xlsx]

## Sheet: X-SC(specific)
Gene_id	GO_id	GO_term	KO_id	KO_name	Pathway_id	Pathway_definition	COG_id	COG_Functional Categories	NR_hit-name	NR_description	Swiss-Prot_hit-name	Swiss-Prot_description	Pfam_id	Domain	Domain description
MS.gene000023	GO:0016021;GO:0016020;GO:0004497;GO:0016705;GO:0020037;GO:0016709;GO:0016711;GO:000550	CC:integral component of membrane;CC:membrane;MF:monooxygenase activity;MF:oxidoreductase activity, acting on paired donors, with incorporation or reduction of molecular oxygen;MF:heme binding;MF:oxidoreductase activity, acting on paired donors, with incorporation or reduction of molecular oxygen, NA;MF:flavonoid 3'-monooxygenase activity;MF:iron ion binding;	K05280	CYP75B1	map00941;map00944	Flavonoid biosynthesis;Flavone and flavonol biosynthesis	COG2124	Q:Secondary metabolites biosynthesis, transport and catabolism	XP_003598945.1	flavonoid 3'-monooxygenase [Medicago truncatula]	sp|Q9SBQ9|F3PH_PETHY;	Flavonoid 3'-monooxygenase OS=Petunia hybrida OX=4102 GN=CYP75B2 PE=2 SV=1;	PF00067.24	p450	Cytochrome P450
MS.gene000024	GO:0016020;GO:0016021;GO:0004497;GO:0020037;GO:0016709;GO:0016705;GO:0016711;GO:000550	CC:membrane;CC:integral component of membrane;MF:monooxygenase activity;MF:heme binding;MF:oxidoreductase activity, acting on paired donors, with incorporation or reduction of molecular oxygen, NA;MF:oxidoreductase activity, acting on paired donors, with incorporation or reduction of molecular oxygen;MF:flavonoid 3'-monooxygenase activity;MF:iron ion binding;	K05280	CYP75B1	map00941;map00944	Flavonoid biosynthesis;Flavone and flavonol biosynthesis	COG2124	Q:Secondary metabolites biosynthesis, transport and catabolism	XP_003598945.1	flavonoid 3'-monooxygenase [Medicago truncatula]	sp|Q9SBQ9|F3PH_PETHY;	Flavonoid 3'-monooxygenase OS=Petunia hybrida OX=4102 GN=CYP75B2 PE=2 SV=1;	PF00067.24	p450	Cytochrome P450
MS.gene000112	GO:0006636;GO:0006629;GO:0005789;GO:0016021;GO:0102987;GO:0102985;GO:001671	BP:unsaturated fatty acid biosynthetic process;BP:lipid metabolic process;CC:endoplasmic reticulum membrane;CC:integral component of membrane;MF:palmitoleic acid delta 12 desaturase activity;MF:Delta12-fatty-acid desaturase activity;MF:oxidoreductase activity, acting on paired donors, with oxidation of a pair of donors resulting in the reduction of molecular oxygen to two molecules of water;	K10256	FAD2	map01040	Biosynthesis of unsaturated fatty acids	COG3239	I:Lipid transport and metabolism	XP_013467668.1	delta(12)-fatty-acid desaturase FAD2 [Medicago truncatula]	sp|Q8GZC3|FAD2_VERFO;	Delt;	PF00487.26;PF11960.10	FA_desaturase;DUF3474	Fatty acid desaturase;Domain of unknown function
MS.gene000125	GO:0010200;GO:0006355;GO:0051301;GO:0007049;GO:0005634;GO:0000775;GO:0043565;GO:000370	BP:response to chitin;BP:regulation of transcription, DNA-templated;BP:cell division;BP:cell cycle;CC:nucleus;CC:chromosome, centromeric region;MF:sequence-specific DNA binding;MF:transcription factor activity, sequence-specific DNA binding;	------	------	------	------	ENOG410YKCA;ENOG410YMPH	S:Function unknown;K:Transcription	RHN76102.1	putative transcription factor GRAS family [Medicago truncatula]	sp|Q9XE58|SCL14_ARATH;	Scarecrow-like protein 14 OS=Arabidopsis thaliana OX=3702 GN=SCL14 PE=1 SV=2;	PF03514.16;PF10512.11	GRAS;Borealin	GRAS domain family;Cell division cycle-associated protein 8
MS.gene000127	GO:001602	CC:integral component of membrane;	K06995	K06995	------	------	COG3450	S:Function unknown	AES93635.1	RmlC-like cupins superfamily protein [Medicago truncatula]	------	------	PF05899.14;PF07883.13	Cupin_3;Cupin_2	EutQ-like cupin domain;Cupin domain
MS.gene000182	------	------	------	------	------	------	ENOG4111AB6	S:Function unknown	XP_003595828.2	uncharacterized protein LOC11443738 [Medicago truncatula]	------	------	------	------	------
MS.gene000194	GO:0031936;GO:0006325;GO:1905642;GO:0051570;GO:0016021;GO:0003723;GO:000368	BP:negative regulation of chromatin silencing;BP:chromatin organization;BP:negative regulation of DNA methylation;BP:regulation of histone H3-K9 methylation;CC:integral component of membrane;MF:RNA binding;MF:chromatin binding;	------	------	------	------	ENOG410YFGH	S:Function unknown	XP_039686544.1	protein ANTI-SILENCING 1 [Medicago truncatula]	sp|Q9LYE3|ASI1_ARATH;	Protein ANTI-SILENCING 1 OS=Arabidopsis thaliana OX=3702 GN=ASI1 PE=4 SV=2;	PF01426.20	BAH	BAH domain
MS.gene000227	GO:0035556;GO:0106311;GO:0106310;GO:0005737;GO:0005634;GO:0004674;GO:0004707;GO:000552	BP:intracellular signal transduction;BP:old GO;BP:old GO;CC:cytoplasm;CC:nucleus;MF:protein serine/threonine kinase activity;MF:MAP kinase activity;MF:ATP binding;	K04371	ERK, MAPK1_3	------	------	ENOG410XNY0	T:Signal transduction mechanisms	AAD28617.1	mitogen-activated protein kinase homologue [Medicago sativa]	sp|Q9LUC3|MPK19_ARATH;	Mitogen-activated protein kinase 19 OS=Arabidopsis thaliana OX=3702 GN=MPK19 PE=1 SV=2;	PF00069.27;PF07714.19;PF06293.16	Pkinase;PK_Tyr_Ser-Thr;Kdo	Protein kinase domain;Protein tyrosine and serine/threonine kinase;Lipopolysaccharide kinase
MS.gene000230	GO:0032259;GO:0102805;GO:0102804;GO:0102803;GO:0102802;GO:0008168;GO:0046872;GO:001649	BP:methylation;MF:codeine O-demethylase activity;MF:oripavine 6-O-demethylase activity;MF:thebane O-demethylase activity;MF:thebaine 6-O-demethylase activity;MF:methyltransferase activity;MF:metal ion binding;MF:oxidoreductase activity;	------	------	------	------	COG3491	S:Function unknown	XP_013464482.1	protein SRG1 [Medicago truncatula]	sp|Q39224|SRG1_ARATH;	Protein SRG1 OS=Arabidopsis thaliana OX=3702 GN=SRG1 PE=2 SV=1;	PF14226.8;PF03171.22	DIOX_N;2OG-FeII_Oxy	non-haem dioxygenase in morphine synthesis N-terminal;2OG-F
MS.gene000238	GO:0005576;GO:000486	CC:extracellular region;MF:endopeptidase inhibitor activity;	------	------	------	------	ENOG4111AS0;ENOG410YHN1	S:Function unknown;O:Posttranslational modification, protein turnover, chaperones	XP_013464494.1	kunitz type trypsin inhibitor 106-like [Medicago truncatula]	sp|G7LCV1|KI106_MEDTR;	Kunitz type trypsin inhibitor 106 OS=Medicago truncatula OX=3880 GN=KPI106 PE=1 SV=1;	PF00197.20	Kunitz_legume	Trypsin and protease inhibitor
MS.gene000315	GO:0045893;GO:0005634;GO:0003700;GO:0000976;GO:000367	BP:positive regulation of transcription, DNA-templated;CC:nucleus;MF:transcription factor activity, sequence-specific DNA binding;MF:transcription regulatory region sequence-specific DNA binding;MF:DNA binding;	------	------	------	------	ENOG410YKCQ	K:Transcription	XP_024629841.1	dehydration-responsive element-binding protein 2A [Medicago truncatula]	sp|O82132|DRE2A_ARATH;	Dehydration-responsive element-binding protein 2A OS=Arabidopsis thaliana OX=3702 GN=DREB2A PE=1 SV=1;	PF00847.22	AP2	AP2 domain
MS.gene000418	GO:0005975;GO:0006098;GO:0005737;GO:000480	BP:carbohydrate metabolic process;BP:pentose-phosphate shunt;CC:cytoplasm;MF:sedoheptulose-7-phosphat;	K00616	E2.2.1.2, talA, talB	map00030	Pentose phosphate pathway	COG0176	G:Carbohydrate transport and metabolism	XP_013446937.1	transaldolase [Medicago truncatula]	sp|A9WT40|TAL_RENSM;	Transaldolase OS=Renibacterium salmoninarum;	PF00923.21	TAL_FSA	Transaldolase/Fructose-6-phosphate aldolase
MS.gene000470	------	------	------	------	------	------	ENOG410ZAV5	S:Function unknown	XP_003626629.2	unknown protein 1 [Medicago truncatula]	------	------	------	------	------
MS.gene000475	GO:0045735;GO:000399	MF:nutrient reservoir activity;MF:acid phosphatase activity;	------	------	------	------	ENOG4111MGT	S:Function unknown	XP_003626652.1	acid phosphatase 1 isoform X1 [Medicago truncatula]	sp|P27061|PPA1_SOLLC;	Acid phosphatase 1 OS=Solanum lycopersicum OX=4081 GN=APS1 PE=2 SV=1;	------	------	------
MS.gene00053	------	------	------	------	------	------	------	------	------	------	------	------	------	------	------
MS.gene000539	GO:0016021;GO:001649	CC:integral component of membrane;MF:oxidoreductase activity;	K22418	HSD1	------	------	------	------	XP_013446979.1	11-beta-hydroxysteroid dehydrogenase A [Medicago truncatula]	sp|A7LB60|HSDA_ARAHY;	11-beta-hydroxysteroid dehydrogenase A OS=Arachis hypogaea OX=3818 GN=STO-A PE=1 SV=1;	PF00106.27;PF13561.8;PF08659.12	adh_short;adh_short_C2;KR	short chain dehydrogenase;Enoyl;KR domain
MS.gene00054	GO:0016125;GO:0016132;GO:0010268;GO:0007275;GO:0005783;GO:0016021;GO:0004497;GO:0020037;GO:0016705;GO:0051777;GO:0005506;GO:001649	BP:sterol metabolic process;BP:brassinosteroid biosynthetic process;BP:brassinosteroid homeostasis;BP:multicellular organism development;CC:endoplasmic reticulum;CC:integral component of membrane;MF:monooxygenase activity;MF:heme binding;MF:oxidoreductase activity, acting on paired donors, with incorporation or reduction of molecular oxygen;MF:ent-kaurenoate oxidase activity;MF:iron ion binding;M…	K04123	KAO	map00904	Diterpenoid biosynthesis	COG2124	Q:Secondary metabolites biosynthesis, transport and catabolism	XP_013463070.1	ent-kaurenoic acid oxidase 2 [Medicago truncatula]	sp|Q9C5Y2|KAO2_ARATH;	Ent-kaurenoic acid oxidase 2 OS=Arabidopsis thaliana OX=3702 GN=KAO2 PE=1 SV=2;	PF00067.24	p450	Cytochrome P450
MS.gene000546	GO:0030154;GO:0005634;GO:000097	BP:cell differentiation;CC:nucleus;MF:transcription regulatory region sequence-specific DNA binding;	K09422	MYBP	------	------	COG5147	K:Transcription	XP_003627264.1	transcription factor MYB1 [Medicago truncatula]	sp|P10290|MYBC_MAIZE;	Anthocyanin regulatory C1 protein OS=Zea mays OX=4577 GN=C1 PE=2 SV=1;	PF00249.33	Myb_DNA-binding	Myb-like DNA-binding domain
MS.gene000547	GO:0005634;GO:0003700;GO:000367	CC:nucleus;MF:transcription factor activity, sequence-specific DNA binding;MF:DNA binding;	K09285	OVM, ANT	------	------	ENOG410YEPX	K:Transcription	XP_024629696.1	AP2-like ethylene-responsive transcription factor AIL1 [Medicago truncatula]	sp|Q1PFE1|AIL1_ARATH;	AP2-like ethylene-responsive transcription factor AIL1 OS=Arabidopsis thaliana OX=3702 GN=AIL1 PE=2 SV=1;	PF00847.22	AP2	AP2 domain
MS.gene000712	GO:0005737;GO:0005634;GO:0016746;GO:0016874;GO:000484	CC:cytoplasm;CC:nucleus;MF:transferase activity, transferring acyl groups;MF:ligase activity;MF:ubiquitin-protein transferase activity;	------	------	------	------	ENOG410YG40	S:Function unknown	XP_013448512.1	U-box domain-containing protein 9 [Medicago truncatula]	sp|Q9SRT0|PUB9_ARATH;	U-box domain-containing protein 9 OS=Arabidopsis thaliana OX=3702 GN=PUB9 PE=1 SV=1;	PF04564.17;PF00514.25;PF17741.3	U-box;Arm;DUF5578	U-box domain;Armadillo/beta-catenin-like repeat;Family of unknown function
MS.gene000766	GO:0071949;GO:001649	MF:FAD binding;MF:oxidoreductase activity;	K09838	ZEP, ABA1	map00906	Carotenoid biosynthesis	COG0654;COG0654	C:Energy production and conversion;H:Coenzyme transport and metabolism	XP_003605012.1	zeaxanthin epoxidase, chloroplastic isoform X3 [Medicago truncatula]	sp|C3VEQ2|ZEP_ONCHC;	Zeaxanthin epoxidase, chloroplastic OS=Oncidium hybrid cultivar OX=141207 GN=ZEP PE=2 SV=1;	PF01494.21;PF07992.16;PF13450.8	FAD_binding_3;Pyr_redox_2;NAD_binding_8	FAD binding domain;Pyridine nucleotide-disulphide oxidoreductase;NA
MS.gene00081	GO:0055085;GO:001602	BP:transmembrane transport;CC:integral component of membrane;	K15121	SLC25A44	------	------	ENOG410XTGQ	S:Function unknown	AES64875.2	substrate carrier family protein [Medicago truncatula]	sp|Q96H78|S2544_HUMAN;	Solute carrier family 25 member 44 OS=Homo sapiens OX=9606 GN=SLC25A44 PE=2 SV=1;	PF00153.29	Mito_carr	Mitochondrial carrier protein
MS.gene000840	GO:0006355;GO:0009734;GO:0016021;GO:0005634;GO:000367	BP:regulation of transcription, DNA-templated;BP:auxin-activated signaling pathway;CC:integral component of membrane;CC:nucleus;MF:DNA binding;	------	------	------	------	ENOG41113VQ	S:Function unknown	KEH19316.1	auxin response factor 14 [Medicago truncatula]	sp|Q94JM3|ARFB_ARATH;	Auxin response factor 2 OS=Arabidopsis thaliana OX=3702 GN=ARF2 PE=1 SV=2;	PF06507.15;PF02362.23	Auxin_resp;B3	Auxin response factor;B3 DNA binding domain
MS.gene000869	------	------	------	------	------	------	------	------	KEH39709.1	E3 ubiquitin-protein ligase HERC2-like protein [Medicago truncatula]	sp|Q9FN03|UVR8_ARATH;	Ultraviolet-B receptor UVR8 OS=Arabidopsis thaliana OX=3702 GN=UVR8 PE=1 SV=1;	PF00415.20;PF13540.8	RCC1;RCC1_2	Regulator of chromosome condensation;Regulator of chromosome condensation
MS.gene000873	GO:000425	MF:serine-type endopeptidase activity;	------	------	------	------	------	------	XP_003588415.1	subtilisin-like protease SBT4.3 [Medicago truncatula]	sp|Q9FIF8|SBT43_ARATH;	Subtilisin-like protease SBT4.3 OS=Arabidopsis thaliana OX=3702 GN=SBT4.3 PE=3 SV=1;	PF00082.24;PF17766.3	Peptidase_S8;fn3_6	Subtilase family;Fibronectin type-III domain
MS.gene00090	------	------	------	------	------	------	------	------	RHN72988.1	hypothetical protein MtrunA17_Chr2g0293651 [Medicago truncatula]	------	------	------	------	------
MS.gene00102	GO:0006470;GO:0046872;GO:0004722;GO:0106306;GO:010630	BP:protein dephosphorylation;MF:metal ion binding;MF:protein serine/threonine phosphatase activity;MF:old GO;MF:old GO;	K14803	PTC2_3	------	------	COG0631	T:Signal transduction mechanisms	XP_003594655.1	probable protein phosphatase 2C 13 [Medicago truncatula]	sp|Q9FYN7|P2C02_ORYSJ;	Probable protein phosphatase 2C 2 OS=Oryza sativa subsp. japonica OX=39947 GN=Os01g0295700 PE=2 SV=1;	PF00481.23	PP2C	Protein phosphatase 2C
MS.gene001045	GO:0044030;GO:0000419;GO:000563	BP:regulation of DNA methylation;CC:DNA-directed RNA polymerase V complex;CC:nucleus;	------	------	------	------	ENOG410XVRY	S:Function unknown	RHN53329.1	putative protein RDM1 [Medicago truncatula]	sp|Q9LUJ3|RDM1_ARATH;	Protein RDM1 OS=Arabidopsis thaliana OX=3702 GN=RDM1 PE=1 SV=1;	PF09187.12	RdDM_RDM1	RNA-directed DNA methylation 1
MS.gene001056	GO:0016491;GO:0016629;GO:001018	MF:oxidoreductase activity;MF:12-oxophytodienoate reductase activity;MF:FMN binding;	K05894	OPR	map00592	alpha-Linolenic acid metabolism	COG1902	C:Energy production and conversion	XP_003610767.1	putative 12-oxophytodienoate reductase 11 [Medicago truncatula]	sp|B9FSC8|OPR11_ORYSJ;	Putative 12-oxophytodienoate reductase 11 OS=Oryza sativa subsp. japonica OX=39947 GN=OPR11 PE=2 SV=1;	PF00724.22	Oxidored_FMN	NAD
MS.gene001075	------	------	------	------	------	------	------	------	XP_024633904.1	F-box protein SKIP23-like [Medicago truncatula]	sp|Q3EBZ2|SKI23_ARATH;	F-box protein SKIP23 OS=Arabidopsis thaliana OX=3702 GN=SKIP23 PE=1 SV=1;	PF03478.20;PF00646.35	DUF295;F-box	Protein of unknown function;F-box domain
MS.gene001117	GO:000563	CC:nucleus;	------	------	------	------	ENOG410YFJP	S:Function unknown	XP_003612617.2	protein Brevis radix-like 1 [Medicago truncatula]	sp|O82281|BRXL1_ARATH;	Protein Brevis radix-like 1 OS=Arabidopsis thaliana OX=3702 GN=BRXL1 PE=2 SV=2;	PF08381.13	BRX	Transcription factor regulating root and shoot growth via Pin3
MS.gene001142	GO:001602	CC:integral component of membrane;	------	------	------	------	ENOG410ZS64	S:Function unknown	XP_003621574.1	F-box/FBD/LRR-repeat protein At1g78750 [Medicago truncatula]	------	------	------	------	------
MS.gene001181	GO:0005737;GO:0046872;GO:0004174;GO:005066	CC:cytoplasm;MF:metal ion binding;MF:electron-transferring-flavoprotein dehydrogenase activity;MF:flavin adenine dinucleotide binding;	------	------	------	------	------	------	KEH38163.1	hypothetical protein MTR_2g061440 [Medicago truncatula]	------	------	------	------	------
MS.gene001199	------	------	------	------	------	------	------	------	GAU40264.1	hypothetical protein TSUD_60540 [Trifolium subterraneum]	------	------	------	------	------
MS.gene001200	------	------	------	------	------	------	ENOG410YGVB	S:Function unknown	PNY02620.1	hypothetical protein L195_g025934 [Trifolium pratense]	------	------	PF03004.16	Transposase_24	Plant transposase
MS.gene001237	GO:0015031;GO:000810	BP:protein transport;BP:protein localization;	------	------	------	------	ENOG410YG52	S:Function unknown	AES87932.2	regulator of Vps4 activity in the MVB pathway protein [Medicago truncatula]	sp|Q54I39|IST1L_DICDI;	IST1-like protein OS=Dictyostelium discoideum OX=44689 GN=DDB_G0289029 PE=3 SV=1;	------	------	------
MS.gene00130	GO:001602	CC:integral component of membrane;	------	------	------	------	ENOG4111989	S:Function unknown	XP_003594696.1	desiccation-related protein PCC13-62 [Medicago truncatula]	sp|P22242|DRPE_CRAPL;	Desiccation-related protein PCC13-62 OS=Craterostigma plantagineum OX=4153 PE=2 SV=1;	PF13668.8	Ferritin_2	Ferritin-like domain
MS.gene001380	GO:0016567;GO:0016021;GO:003146	BP:protein ubiquitination;CC:integral component of membrane;CC:Cul4A-RING E3 ubiquitin ligase complex;	------	------	------	------	ENOG410Y9P7;ENOG4111ME2	S:Function unknown;	AET04372.2	sulfite exporter TauE/SafE family protein [Medicago truncatula]	sp|Q8L7A0|TAUE3_ARATH;	Sulfite exporter TauE/SafE family protein 3 OS=Arabidopsis thaliana OX=3702 GN=At2g25737 PE=2 SV=1;	PF01925.21	TauE	Sulfite exporter TauE/SafE
MS.gene001393	------	------	------	------	------	------	ENOG410YF6C	S:Function unknown	AES94919.2	cupin family protein [Medicago truncatula]	sp|F4IQK5|VCL21_ARATH;	Vicilin-like seed storage protein At2g18540 OS=Arabidopsis thaliana OX=3702 GN=At2g18540 PE=3 SV=1;	------	------	------
MS.gene001426	GO:0000398;GO:0051301;GO:0008380;GO:0006397;GO:0000974;GO:000568	BP:mRNA splicing, via spliceosome;BP:cell division;BP:RNA splicing;BP:mRNA processing;CC:Prp19 complex;CC:spliceosomal complex;	K12860	CDC5L, CDC5, CEF1	map03040	Spliceosome	COG5147	K:Transcription	XP_013450559.1	cell division cycle 5-like protein [Medicago truncatula]	sp|P92948|CDC5L_ARATH;	Cell division cycle 5-like protein OS=Arabidopsis thaliana OX=3702 GN=CDC5 PE=1 SV=2;	PF11831.10;PF00249.33;PF13921.8	Myb_Cef;Myb_DNA-binding;Myb_DNA-bind_6	pre-mRNA splicing factor component;Myb-like DNA-binding domain;Myb-like DNA-binding domain
MS.gene001451	GO:0006090;GO:0006108;GO:0005739;GO:0051287;GO:0004471;GO:0004470;GO:004687	BP:pyruvate metabolic process;BP:malate metabolic process;CC:mitochondrion;MF:NAD binding;MF:malate dehydrogenas;MF:malic enzyme activity;MF:metal ion binding;	K00028	E1.1.1.39	map00620;map00710	Pyruvate metabolism;Carbon fixation in photosynthetic organisms	COG0281	C:Energy production and conversion	XP_003623882.1	NAD-dependent malic enzyme 59 kDa isoform, mitochondrial [Medicago truncatula]	sp|Q8L7K9|MAO2_ARATH;	NAD-dependent malic enzyme 2, mitochondrial OS=Arabidopsis thaliana OX=3702 GN=NAD-ME2 PE=1 SV=1;	PF03949.17	Malic_M	Malic enzyme, NAD binding domain
MS.gene001465	GO:0010200;GO:000370	BP:response to chitin;MF:transcription factor activity, sequence-specific DNA binding;	------	------	------	------	COG5048	S:Function unknown	CAB77055.1	putative TFIIIA (or kruppel)-like zinc finger protein [Medicago sativa subsp. x varia]	sp|O22533|ZAT6_ARATH;	Zinc finger protein ZAT6 OS=Arabidopsis thaliana OX=3702 GN=ZAT6 PE=2 SV=1;	PF13912.8;PF13894.8	zf-C2H2_6;zf-C2H2_4	C2H2-type zinc finger;C2H2-type zinc finger
MS.gene001466	GO:0010200;GO:000370	BP:response to chitin;MF:transcription factor activity, sequence-specific DNA binding;	------	------	------	------	COG5048	S:Function unknown	CAB77055.1	putative TFIIIA (or kruppel)-like zinc finger protein [Medicago sativa subsp. x varia]	sp|Q96289|ZAT10_ARATH;	Zinc finger protein ZAT10 OS=Arabidopsis thaliana OX=3702 GN=ZAT10 PE=2 SV=1;	PF13912.8;PF13894.8	zf-C2H2_6;zf-C2H2_4	C2H2-type zinc finger;C2H2-type zinc finger
MS.gene001485	------	------	------	------	------	------	ENOG410YH76	S:Function unknown	XP_013465332.1	kiwellin [Medicago truncatula]	sp|P85261|KIWEL_ACTCC;	Kiwellin OS=Actinidia chinensis var. chinensis OX=1590841 GN=KWL1 PE=1 SV=2;	PF03330.20	DPBB_1	Lytic transglycolase
MS.gene001506	GO:0009813;GO:0005634;GO:004698	BP:flavonoid biosynthetic process;CC:nucleus;MF:protein dimerization activity;	------	------	------	------	ENOG4111SJN	K:Transcription	XP_024642244.1	basic helix-loop-helix protein A [Medicago truncatula]	sp|E3SXU4|BHLHW_PEA;	Basic helix-loop-helix protein A OS=Pisum sativum OX=3888 GN=BHLH PE=3 SV=1;	------	------	------
MS.gene00151	GO:0016021;GO:0004806;GO:001678	CC:integral component of membrane;MF:triglyceride lipase activity;MF:hydrolase activity, acting on ester bonds;	------	------	------	------	COG3240;ENOG410YAE5	S:Function unknown;	RHN73049.1	putative triacylglycerol lipase [Medicago truncatula]	sp|O23470|GDL64_ARATH;	GDSL esterase/lipase At4g16230 OS=Arabidopsis thaliana OX=3702 GN=At4g16230 PE=3 SV=2;	PF00657.24;PF08158.14	Lipase_GDSL;NUC130_3NT	GDSL-like Lipase/Acylhydrolase;NUC130/3NT domain
MS.gene00153	GO:001602	CC:integral component of membrane;	------	------	------	------	------	------	XP_039686359.1	glycine-rich cell wall structural protein [Medicago truncatula]	------	------	------	------	------
MS.gene001702	GO:0016788;GO:008003	MF:hydrolase activity, acting on ester bonds;MF:methyl indole-3-acetate esterase activity;	------	------	------	------	ENOG411194R	S:Function unknown	XP_003591765.1	GDSL esterase/lipase At5g03610 isoform X1 [Medicago truncatula]	sp|Q9LZS7|GDL71_ARATH;	GDSL esterase/lipase At5g03610 OS=Arabidopsis thaliana OX=3702 GN=At5g03610 PE=2 SV=1;	PF00657.24	Lipase_GDSL	GDSL-like Lipase/Acylhydrolase
MS.gene001703	GO:0016788;GO:008003	MF:hydrolase activity, acting on ester bonds;MF:methyl indole-3-acetate esterase activity;	------	------	------	------	ENOG411194R	S:Function unknown	AES62015.1	GDSL-like lipase/acylhydrolase [Medicago truncatula]	sp|Q9LZS7|GDL71_ARATH;	GDSL esterase/lipase At5g03610 OS=Arabidopsis thaliana OX=3702 GN=At5g03610 PE=2 SV=1;	PF00657.24	Lipase_GDSL	GDSL-like Lipase/Acylhydrolase
MS.gene00184	GO:0031359;GO:001517	CC:integral component of chloroplast outer membrane;MF:amino acid transmembrane transporter activity;	------	------	------	------	ENOG410YI0M	O:Posttranslational modification, protein turnover, chaperones	XP_003594780.1	outer envelope pore protein 16-2, chloroplastic isoform X1 [Medicago truncatula]	sp|Q0WMZ5|OP162_ARATH;	Outer envelope pore protein 16-2, chloroplastic OS=Arabidopsis thaliana OX=3702 GN=OEP162 PE=2 SV=1;	PF02466.21	Tim17	Tim17/Tim22/Tim23/Pmp24 family
MS.gene001952	GO:0005634;GO:0018024;GO:000827	CC:nucleus;MF:histone-lysine N-methyltransferase activity;MF:zinc ion binding;	------	------	------	------	COG2940	S:Function unknown	XP_039685070.1	histone-lysine N-methyltransferase family member SUVH9 [Medicago truncatula]	sp|Q9T0G7|SUVH9_ARATH;	Histone-lysine N-methyltransferase family member SUVH9 OS=Arabidopsis thaliana OX=3702 GN=SUVH9 PE=1 SV=1;	PF02182.19;PF05033.18;PF00856.30	SAD_SRA;Pre-SET;SET	SAD/SRA domain;Pre-SET motif;SET domain
MS.gene001953	GO:0005634;GO:0018024;GO:000827	CC:nucleus;MF:histone-lysine N-methyltransferase activity;MF:zinc ion binding;	------	------	------	------	COG2940	S:Function unknown	XP_039685070.1	histone-lysine N-methyltransferase family member SUVH9 [Medicago truncatula]	sp|Q9T0G7|SUVH9_ARATH;	Histone-lysine N-methyltransferase family member SUVH9 OS=Arabidopsis thaliana OX=3702 GN=SUVH9 PE=1 SV=1;	PF02182.19;PF05033.18;PF00856.30	SAD_SRA;Pre-SET;SET	SAD/SRA domain;Pre-SET motif;SET domain
MS.gene001966	------	------	------	------	------	------	ENOG410YIGG	S:Function unknown	XP_039682715.1	FHA domain-containing protein FhaA-like [Medicago truncatula]	------	------	PF00168.32	C2	C2 domain
MS.gene00199	------	------	------	------	------	------	ENOG410Z5UU	S:Function unknown	XP_003594803.1	uncharacterized protein LOC11420047 [Medicago truncatula]	------	------	PF14309.8;PF14383.8	DUF4378;VARLMGL	Domain of unknown function;DUF761-associated sequence motif
MS.gene002038	GO:0000463;GO:0006364;GO:0000466;GO:0051302;GO:0007276;GO:0005730;GO:0030687;GO:0070545;GO:0005654;GO:004302	BP:maturation of LSU-rRNA from tricistronic rRNA transcrip;BP:rRNA processing;BP:maturation of 5.8S rRNA from tricistronic rRNA transcrip;BP:regulation of cell division;BP:gamete generation;CC:nucleolus;CC:preribosome, large subunit precursor;CC:PeBoW complex;CC:nucleoplasm;MF:ribonucleoprotein complex binding;	K14824	ERB1, BOP1	------	------	ENOG410XRBX	J:Translation, ribosomal structure and biogenesis	XP_003592947.3	ribosome biogenesis protein BOP1 homolog isoform X1 [Medicago truncatula]	sp|F4IH25|BOP1_ARATH;	Ribosome biogenesis protein BOP1 homolog OS=Arabidopsis thaliana OX=3702 GN=BOP1 PE=1 SV=1;	PF08145.14;PF00400.34;PF12894.9	BOP1NT;WD40;ANAPC4_WD40	BOP1NT;WD domain, G-beta repeat;Anaphase-promoting complex subunit 4 WD40 domain
MS.gene002097	GO:0007030;GO:0006888;GO:0006886;GO:0005794;GO:0016021;GO:0005783;GO:0005793;GO:003013	BP:Golgi organization;BP:ER to Golgi vesicle-mediated transport;BP:intracellular protein transport;CC:Golgi apparatus;CC:integral component of membrane;CC:endoplasmic reticulum;CC:endoplasmic reticulum-Golgi intermediate compartment;CC:ER to Golgi transport vesicle;	K20352	TMED10, ERV25	------	------	ENOG410XTBQ	U:Intracellular trafficking, secretion, and vesicular transport	XP_003593047.1	transmembrane emp24 domain-containing protein p24delta3 [Medicago truncatula]	sp|Q6IDL4|P24D3_ARATH;	Transmembrane emp24 domain-containing protein p24delta3 OS=Arabidopsis thaliana OX=3702 GN=At1g09580 PE=1 SV=1;	PF01105.26	EMP24_GP25L	emp24/gp25L/p24 family/GOLD
MS.gene002136	------	------	------	------	------	------	------	------	AES63355.1	hypothetical protein MTR_2g007860 [Medicago truncatula]	------	------	------	------	------
MS.gene002139	GO:0008643;GO:0016021;GO:0005886;GO:005111	BP:carbohydrate transport;CC:integral component of membrane;CC:plasma membrane;MF:sugar transmembrane transporter activity;	K15382	SLC50A, SWEET	------	------	ENOG4111M4R	U:Intracellular trafficking, secretion, and vesicular transport	XP_003593107.1	bidirectional sugar transporter N3-like [Medicago truncatula]	sp|P93332|NOD3_MEDTR;	Bidirectional sugar transporter N3 OS=Medicago truncatula OX=3880 GN=N3 PE=2 SV=1;	PF03083.18	MtN3_slv	Sugar efflux transporter for intercellular exchange
MS.gene002179	GO:0010150;GO:0009862;GO:0009058;GO:0062034;GO:0042742;GO:0009536;GO:0062045;GO:0010285;GO:0008483;GO:003017	BP:leaf senescence;BP:systemic acquired resistance, salicylic acid mediated signaling pathway;BP:biosynthetic process;BP:L-pipecolic acid biosynthetic process;BP:defense response to bacterium;CC:plastid;MF:L-lysine alpha-aminotransferase;MF:L,L-diaminopimelate aminotransferase activity;MF:transaminase activity;MF:pyridoxal phosphate binding;	K10206	E2.6.1.83	map00300	Lysine biosynthesis	COG0436	E:Amino acid transport and metabolism	XP_003593162.1	aminotransferase ALD1, chloroplastic [Medicago truncatula]	sp|Q9ZQI7|ALD1_ARATH;	Aminotransferase ALD1, chloroplastic OS=Arabidopsis thaliana OX=3702 GN=ALD1 PE=1 SV=2;	PF00155.23;PF04864.15	Aminotran_1_2;Alliinase_C	Aminotransferase class I and II;Allinase
MS.gene002187	GO:0006869;GO:0016021;GO:0031225;GO:0005886;GO:000828	BP:lipid transport;CC:integral component of membrane;CC:anchored component of membrane;CC:plasma membrane;MF:lipid binding;	------	------	------	------	ENOG410Z3NP	U:Intracellular trafficking, secretion, and vesicular transport	XP_024633338.1	non-specific lipid transfer protein GPI-anchored 31 [Medicago truncatula]	sp|Q8VYI9|LTG31_ARATH;	Non-specific lipid transfer protein GPI-anchored 31 OS=Arabidopsis thaliana OX=3702 GN=LTPG31 PE=2 SV=1;	PF14368.8;PF00234.24	LTP_2;Tryp_alpha_amyl	Probable lipid transfer;Protease inhibitor/seed storage/LTP family
MS.gene002199	GO:0006417;GO:0010608;GO:0005737;GO:0003723;GO:000372	BP:regulation of translation;BP:posttranscriptional regulation of gene expression;CC:cytoplasm;MF:RNA binding;MF:mRNA binding;	------	------	------	------	COG5099	J:Translation, ribosomal structure and biogenesis	XP_003593193.2	pumilio homolog 2 [Medicago truncatula]	sp|Q9C9R6|PUM7_ARATH;	Putative pumilio homolog 7, chloroplastic OS=Arabidopsis thaliana OX=3702 GN=APUM7 PE=3 SV=2;	PF00806.21	PUF	Pumilio-family RNA binding repeat
MS.gene002216	GO:0000724;GO:0042555;GO:0005634;GO:0003688;GO:0003677;GO:0003678;GO:0003697;GO:000552	BP:double-strand break repair via homologous recombination;CC:MCM complex;CC:nucleus;MF:DNA replication origin binding;MF:DNA binding;MF:DNA helicase activity;MF:single-stranded DNA binding;MF:ATP binding;	K10738	MCM9	------	------	COG1241	L:Replication, recombination and repair	XP_003593231.3	probable DNA helicase MCM9 [Medicago truncatula]	sp|F4IFF3|MCM9_ARATH;	Probable DNA helicase MCM9 OS=Arabidopsis thaliana OX=3702 GN=MCM9 PE=3 SV=1;	PF00493.25;PF00450.24;PF17207.5;PF17855.3;PF01078.23;PF07728.16	MCM;Peptidase_S10;MCM_OB;MCM_lid;Mg_chelatase;AAA_5	MCM P-loop domain;Serine carboxypeptidase;MCM OB domain;MCM AAA-lid domain;Magnesium chelatase, subunit ChlI;AAA domain
MS.gene002301	GO:0006952;GO:0009607;GO:0016021;GO:0005576;GO:000561	BP:defense response;BP:response to biotic stimulus;CC:integral component of membrane;CC:extracellular region;CC:extracellular space;	K13449	PR1	map04016;map04626;map04075	MAPK signaling pathway - plant;Plant-pathogen interaction;Plant hormone signal transduction	COG2340	S:Function unknown	XP_024631485.1	pathogenesis-related protein 1 [Medicago truncatula]	sp|Q9ZNS4|PRB1_ARATH;	Pathogenesis-related protein 1 OS=Arabidopsis thaliana OX=3702 GN=PRB1 PE=2 SV=1;	PF00188.28	CAP	Cysteine-rich secretory protein family
MS.gene00236	GO:0009738;GO:0006952;GO:0080163;GO:0005737;GO:0005634;GO:0038023;GO:0004864;GO:001042	BP:abscisic acid-activated signaling pathway;BP:defense response;BP:regulation of protein serine/threonine phosphatase activity;CC:cytoplasm;CC:nucleus;MF:signaling receptor activity;MF:protein phosphatase inhibitor activity;MF:abscisic acid binding;	------	------	------	------	ENOG410ZD18;ENOG410YZ38	S:Function unknown;	PNY02805.1	major allergen Pru ar 1-like protein [Trifolium pratense]	sp|A0A024B2V6|FRA18_FRAAN;	Major strawberry allergen Fra a 1.08 OS=Fragaria ananassa OX=3747 GN=Fra a 1.08 PE=1 SV=1;	PF00407.21	Bet_v_1	Pathogenesis-related protein Bet v 1 family
MS.gene002467	GO:000371	MF:transcription corepressor activity;	------	------	------	------	ENOG410XP3K	S:Function unknown	XP_039686190.1	transcriptional corepressor LEUNIG_HOMOLOG isoform X1 [Medicago truncatula]	sp|Q9FUY2|LEUNG_ARATH;	Transcriptional corepressor LEUNIG OS=Arabidopsis thaliana OX=3702 GN=LUG PE=1 SV=2;	PF00400.34;PF12894.9	WD40;ANAPC4_WD40	WD domain, G-beta repeat;Anaphase-promoting complex subunit 4 WD40 domain
MS.gene002471	------	------	------	------	------	------	ENOG410Y2SY	S:Function unknown	XP_003593602.1	late embryogenesis abundant protein At3g53040 [Medicago truncatula]	------	------	PF12732.9	YtxH	YtxH-like protein
MS.gene002526	GO:0050793;GO:0007275;GO:0005634;GO:0003700;GO:000367	BP:regulation of developmental process;BP:multicellular organism development;CC:nucleus;MF:transcription factor activity, sequence-specific DNA binding;MF:DNA binding;	------	------	------	------	ENOG410Y94H;ENOG410YGSG	K:Transcription;	AES63937.1	wuschel homeobox protein [Medicago truncatula]	sp|Q6X7J4|WOX9_ARATH;	WUSCHEL-related homeobox 9 OS=Arabidopsis thaliana OX=3702 GN=WOX9 PE=2 SV=1;	PF00046.31	Homeodomain	Homeodomain
MS.gene002592	GO:0006351;GO:004356	BP:transcription, DNA-templated;MF:sequence-specific DNA binding;	------	------	------	------	ENOG4111BI9	K:Transcription	KEH36610.1	seed dormancy control protein [Medicago truncatula]	sp|Q84JC2|DOGL4_ARATH;	Protein DOG1-like 4 OS=Arabidopsis thaliana OX=3702 GN=DOGL4 PE=1 SV=1;	PF14144.8	DOG1	Seed dormancy control
MS.gene002652	GO:0016021;GO:002285	CC:integral component of membrane;MF:transmembrane transporter activity;	------	------	------	------	COG3104	E:Amino acid transport and metabolism	XP_003593801.1	protein NRT1/ PTR FAMILY 4.6 [Medicago truncatula]	sp|Q8H157|PTR19_ARATH;	Protein NRT1/ PTR FAMILY 4.6 OS=Arabidopsis thaliana OX=3702 GN=NPF4.6 PE=1 SV=1;	PF00854.23	PTR2	POT family
MS.gene002654	------	------	------	------	------	------	ENOG410XS75	S:Function unknown	AES64026.1	secreted protein [Medicago truncatula]	sp|Q941A4|OBP2A_ARATH;	Oil body-associated protein 2A OS=Arabidopsis thaliana OX=3702 GN=OBAP2A PE=2 SV=1;	PF06884.13	DUF1264	Protein of unknown function
MS.gene002661	GO:0005978;GO:0005634;GO:0008878;GO:0003677;GO:0046983;GO:004687	BP:glycogen biosynthetic process;CC:nucleus;MF:glucose-1-phosphate adenylyltransferase activity;MF:DNA binding;MF:protein dimerization activity;MF:metal ion binding;	------	------	------	------	ENOG410XWK2;ENOG410YEJC	S:Function unknown;	XP_024642142.2	uncharacterized protein LOC112422744 [Medicago truncatula]	------	------	PF04937.17;PF05699.16;PF02892.17	DUF659;Dimer_Tnp_hAT;zf-BED	Protein of unknown function;hAT family C-terminal dimerisation region;BED zinc finger
MS.gene002670	GO:0048046;GO:0004252;GO:000824	CC:apoplast;MF:serine-type endopeptidase activity;MF:tripeptidyl-peptidase activity;	------	------	------	------	COG1404	O:Posttranslational modification, protein turnover, chaperones	KEH36678.1	subtilisin-like serine protease [Medicago truncatula]	sp|Q9FK76|SBT56_ARATH;	Subtilisin-like protease SBT5.6 OS=Arabidopsis thaliana OX=3702 GN=SBT5.6 PE=2 SV=1;	PF00082.24;PF17766.3;PF05922.18;PF02225.24	Peptidase_S8;fn3_6;Inhibitor_I9;PA	Subtilase family;Fibronectin type-III domain;Peptidase inhibitor I9;PA domain
MS.gene00268	GO:0016567;GO:001602	BP:protein ubiquitination;CC:integral component of membrane;	------	------	------	------	ENOG41121N2	O:Posttranslational modification, protein turnover, chaperones	XP_013463202.1	RING-H2 finger protein ATL2 [Medicago truncatula]	sp|Q8L9T5|ATL2_ARATH;	RING-H2 finger protein ATL2 OS=Arabidopsis thaliana OX=3702 GN=ATL2 PE=2 SV=2;	PF13639.8;PF17123.7;PF13923.8;PF12678.9;PF00097.27;PF14634.8;PF13920.8;PF13445.8;PF12861.9	zf-RING_2;zf-RING_11;zf-C3HC4_2;zf-rbx1;zf-C3HC4;zf-RING_5;zf-C3HC4_3;zf-RING_UBOX;zf-ANAPC11	Ring finger domain;RING-like zinc finger;Zinc finger, C3HC4 type;RING-H2 zinc finger domain;Zinc finger, C3HC4 type;zinc-RING finger domain;Zinc finger, C3HC4 type;RING-type zinc-finger;Anaphase-promoting complex subunit 11 RING-H2 finger
MS.gene002683	------	------	------	------	------	------	------	------	AES64099.2	LCR-like protein [Medicago truncatula]	------	------	------	------	------
MS.gene002692	------	------	------	------	------	------	ENOG410YQTG	S:Function unknown	XP_003593866.1	uncharacterized protein LOC11443845 isoform X1 [Medicago truncatula]	------	------	------	------	------
MS.gene002718	GO:0090333;GO:0016021;GO:0009705;GO:0005886;GO:0022857;GO:002282	BP:regulation of stomatal closure;CC:integral component of membrane;CC:plant-type vacuole membrane;CC:plasma membrane;MF:transmembrane transporter activity;MF:potassium ion antiporter activity;	------	------	------	------	ENOG410XSE0	G:Carbohydrate transport and metabolism	XP_040864152.1	protein ZINC INDUCED FACILITATOR-LIKE 1 isoform X2 [Glycine max]	sp|Q94BZ1|ZIFL1_ARATH;	Protein ZINC INDUCED FACILITATOR-LIKE 1 OS=Arabidopsis thaliana OX=3702 GN=ZIFL1 PE=2 SV=1;	------	------	------
MS.gene002723	GO:2000022;GO:0009611;GO:0031347;GO:000563	BP:regulation of jasmonic acid mediated signaling pathway;BP:response to wounding;BP:regulation of defense response;CC:nucleus;	------	------	------	------	ENOG410Z61E	S:Function unknown	XP_003593904.2	protein TIFY 5A [Medicago truncatula]	sp|Q8LBM2|TIF5A_ARATH;	Protein TIFY 5A OS=Arabidopsis thaliana OX=3702 GN=TIFY5A PE=1 SV=1;	PF06200.16;PF09425.12	tify;Jas_motif	tify domain;Jas motif
MS.gene00281	------	------	------	------	------	------	ENOG410Z2F4	S:Function unknown	XP_013463214.1	phylloplanin [Medicago truncatula]	sp|Q56S59|PHYLL_TOBAC;	Phylloplanin OS=Nicotiana tabacum OX=4097 PE=1 SV=1;	PF01190.19	Pollen_Ole_e_1	Pollen protein Ole e 1 like
MS.gene002835	GO:0006542;GO:0005737;GO:0009507;GO:0004356;GO:000552	BP:glutamine biosynthetic process;CC:cytoplasm;CC:chloroplast;MF:glutamate-ammonia ligase activity;MF:ATP binding;	K01915	glnA, GLUL	map00630;map00220;map00250;map00910	Glyoxylate and dicarboxylate metabolism;Arginine biosynthesis;Alanine, aspartate and glutamate metabolism;Nitrogen metabolism	------	------	XP_013462703.1	glutamine synthetase leaf isozyme, chloroplastic-like [Medicago truncatula]	sp|Q9XQ94|GLNA2_MEDSA;	Glutamine synthetase leaf isozyme, chloroplastic OS=Medicago sativa OX=3879 GN=GS2 PE=2 SV=1;	PF00120.26;PF03951.21	Gln-synt_C;Gln-synt_N	Glutamine synthetase, catalytic domain;Glutamine synthetase, beta-Grasp domain
MS.gene002891	GO:000419	MF:aspartic-type endopeptidase activity;	------	------	------	------	ENOG410XNV7	O:Posttranslational modification, protein turnover, chaperones	XP_013462751.1	probable aspartic proteinase GIP2 [Medicago truncatula]	sp|P0DO21|GIP2_NICBE;	Probable aspartic proteinase GIP2 OS=Nicotiana benthamiana OX=4100 GN=GIP2 PE=1 SV=1;	PF14541.8;PF14543.8;PF00026.25	TAXi_C;TAXi_N;Asp	Xylanase inhibitor C-terminal;Xylanase inhibitor N-terminal;Eukaryotic aspartyl protease
MS.gene002930	GO:0016021;GO:0009506;GO:000588	CC:integral component of membrane;CC:plasmodesma;CC:plasma membrane;	------	------	------	------	ENOG410YBW4	S:Function unknown	KEH36841.1	hypothetical protein MTR_2g022990 [Medicago truncatula]	sp|Q8GUI4|UGPI6_ARATH;	Uncharacterized GPI-anchored protein At1g61900 OS=Arabidopsis thaliana OX=3702 GN=At1g61900 PE=2 SV=1;	PF19160.2	SPARK	SPARK
MS.gene002934	------	------	------	------	------	------	ENOG410YUXP	S:Function unknown	XP_013462812.1	uncharacterized protein LOC25486147 [Medicago truncatula]	------	------	PF04520.15	Senescence_reg	Senescence regulator
MS.gene002960	GO:0006914;GO:0006995;GO:0016020;GO:000587	BP:autophagy;BP:cellular response to nitrogen starvation;CC:membrane;CC:microtubule;	K08341	GABARAP, ATG8, LC3	map04136	Autophagy - other	ENOG4111JAT	U:Intracellular trafficking, secretion, and vesicular transport	XP_013462834.1	autophagy-related protein 8C-like [Medicago truncatula]	sp|M1C146|ATG8C_SOLTU;	Autophagy-related protein 8C-like OS=Solanum tuberosum OX=4113 GN=ATG8CL PE=1 SV=1;	PF02991.18;PF04110.15	ATG8;APG12	Autophagy protein Atg8 ubiquitin like;Ubiquitin-like autophagy protein Apg12
MS.gene002965	GO:0005634;GO:000367	CC:nucleus;MF:DNA binding;	------	------	------	------	ENOG4111CNC	S:Function unknown	KEH36878.1	myb-like DNA-binding domain, shaqkyf class protein [Medicago truncatula]	sp|Q700D9|MYBF_ARATH;	Putative Myb family transcription factor At1g14600 OS=Arabidopsis thaliana OX=3702 GN=At1g14600 PE=2 SV=2;	PF00249.33	Myb_DNA-binding	Myb-like DNA-binding domain
MS.gene003025	GO:0009835;GO:0009693;GO:0031418;GO:0051213;GO:0009815;GO:0046872;GO:001649	BP:fruit ripening;BP:ethylene biosynthetic process;MF:L-ascorbic acid binding;MF:dioxygenase activity;MF:1-aminocyclopropane-1-carboxylate oxidase activity;MF:metal ion binding;MF:oxidoreductase activity;	K05933	E1.14.17.4	map00270	Cysteine and methionine metabolism	COG3491	S:Function unknown	ABF61805.1	1-aminocyclopropane-1-carboxylate oxidase [Medicago sativa]	sp|P31239|ACCO_PEA;	1-aminocyclopropane-1-carboxylate oxidase OS=Pisum sativum OX=3888 GN=ACO PE=2 SV=1;	PF03171.22;PF14226.8	2OG-FeII_Oxy;DIOX_N	2OG-F;non-haem dioxygenase in morphine synthesis N-terminal
MS.gene003062	GO:0045732;GO:0043161;GO:0016567;GO:0000209;GO:0005737;GO:0016874;GO:0004842;GO:006163	BP:positive regulation of protein catabolic process;BP:proteasome-mediated ubiquitin-dependent protein catabolic process;BP:protein ubiquitination;BP:protein polyubiquitination;CC:cytoplasm;MF:ligase activity;MF:ubiquitin-protein transferase activity;MF:ubiquitin protein ligase activity;	------	------	------	------	COG5021	O:Posttranslational modification, protein turnover, chaperones	XP_003594229.1	E3 ubiquitin-protein ligase UPL5 isoform X1 [Medicago truncatula]	sp|Q9SU29|UPL5_ARATH;	E3 ubiquitin-protein ligase UPL5 OS=Arabidopsis thaliana OX=3702 GN=UPL5 PE=1 SV=1;	PF00632.27;PF00240.25;PF18396.3;PF11976.10	HECT;ubiquitin;TBK1_ULD;Rad60-SLD	HECT-domain;Ubiquitin family;TANK binding kinase 1 ubiquitin-like domain;Ubiquitin-2 like Rad60 SUMO-like
MS.gene003095	GO:0008643;GO:0016021;GO:0022857;GO:000536	BP:carbohydrate transport;CC:integral component of membrane;MF:transmembrane transporter activity;MF:myo-inosito;	K08150	SLC2A13, ITR	------	------	------	------	XP_003594252.1	inositol transporter 4 [Medicago truncatula]	sp|O23492|INT4_ARATH;	Inositol transporter 4 OS=Arabidopsis thaliana OX=3702 GN=INT4 PE=1 SV=1;	PF00083.26;PF07690.18	Sugar_tr;MFS_1	Sugar;Major Facilitator Superfamily
MS.gene003155	GO:0016567;GO:0006352;GO:0070475;GO:0005737;GO:0030880;GO:0005634;GO:0000166;GO:0003899;GO:007004	BP:protein ubiquitination;BP:DNA-templated transcription, initiation;BP:rRNA base methylation;CC:cytoplasm;CC:RNA polymerase complex;CC:nucleus;MF:nucleotide binding;MF:DNA-directed RNA polymerase activity;MF:rRN;	K19307;K03012	BMT5;RPB4, POLR2D	map03020	RNA polymerase	ENOG41108X7	S:Function unknown	KAF4399458.1	hypothetical protein G4B88_022541 [Cannabis sativa]	sp|P0C8L4|Y4648_ARATH;	Uncharacterized protein At4g26485 OS=Arabidopsis thaliana OX=3702 GN=At4g26485 PE=4 SV=1;	PF10354.11;PF03874.18	DUF2431;RNA_pol_Rpb4	Domain of unknown function;RNA polymerase Rpb4
MS.gene003185	GO:000419	MF:aspartic-type endopeptidase activity;	------	------	------	------	ENOG410XNV7	O:Posttranslational modification, protein turnover, chaperones	XP_003594399.1	aspartyl protease family protein At5g10770 isoform X2 [Medicago truncatula]	sp|Q8S9J6|ASPA_ARATH;	Aspartyl protease family protein At5g10770 OS=Arabidopsis thaliana OX=3702 GN=At5g10770 PE=2 SV=1;	PF14543.8;PF14541.8;PF00026.25	TAXi_N;TAXi_C;Asp	Xylanase inhibitor N-terminal;Xylanase inhibitor C-terminal;Eukaryotic aspartyl protease
MS.gene003198	GO:0070125;GO:0005739;GO:0003746;GO:0003924;GO:000552	BP:mitochondrial translational elongation;CC:mitochondrion;MF:translation elongation factor activity;MF:GTPase activity;MF:GTP binding;	K02355	fusA, GFM, EFG	------	------	COG0480	J:Translation, ribosomal structure and biogenesis	XP_003594415.2	elongation factor G-2, mitochondrial [Medicago truncatula]	sp|F4IW10|EFGM2_ARATH;	Elongation factor G-2, mitochondrial OS=Arabidopsis thaliana OX=3702 GN=MEFG2 PE=1 SV=1;	PF00009.29;PF03144.27	GTP_EFTU;GTP_EFTU_D2	Elongation factor Tu GTP binding domain;Elongation factor Tu domain 2
MS.gene003201	GO:0006434;GO:0005829;GO:0000049;GO:0004828;GO:000552	BP:seryl-tRNA aminoacylation;CC:cytosol;MF:tRNA binding;MF:serine-tRNA ligase activity;MF:ATP binding;	K01875	SARS, serS	map00970	Aminoacyl-tRNA biosynthesis	COG0172	J:Translation, ribosomal structure and biogenesis	XP_003591104.2	serine--tRNA ligase isoform X2 [Medicago truncatula]	sp|O81983|SYS_HELAN;	Serine--tRNA ligase OS=Helianthus annuus OX=4232 PE=2 SV=1;	PF00587.27;PF02403.24	tRNA-synt_2b;Seryl_tRNA_N	tRNA synthetase class II core domain;Seryl-tRNA synthetase N-terminal domain
MS.gene003209	GO:0005634;GO:0046983;GO:0046872;GO:000367	CC:nucleus;MF:protein dimerization activity;MF:metal ion binding;MF:DNA binding;	------	------	------	------	ENOG410ZT99	S:Function unknown	PNX76141.1	HAT family dimerization domain-containing protein, partial [Trifolium pratense]	sp|Q6AVI0|RSLE2_ORYSJ;	Zinc finger BED domain-containing protein RICESLEEPER 2 OS=Oryza sativa subsp. japonica OX=39947 GN=Os03g0733400 PE=2 SV=1;	PF05699.16;PF14372.8	Dimer_Tnp_hAT;DUF4413	hAT family C-terminal dimerisation region;Domain of unknown function
MS.gene003275	GO:0006979;GO:0042744;GO:0005576;GO:0020037;GO:0046872;GO:000460	BP:response to oxidative stress;BP:hydrogen peroxide catabolic process;CC:extracellular region;MF:heme binding;MF:metal ion binding;MF:peroxidase activity;	K00430	E1.11.1.7	map00940	Phenylpropanoid biosynthesis	------	------	XP_003594485.1	peroxidase A2 [Medicago truncatula]	sp|Q42578|PER53_ARATH;	Peroxidase 53 OS=Arabidopsis thaliana OX=3702 GN=PER53 PE=1 SV=1;	PF00141.25	peroxidase	Peroxidase
MS.gene00336	GO:0032259;GO:0102805;GO:0102803;GO:0051213;GO:0008168;GO:0046872;GO:001649	BP:methylation;MF:codeine O-demethylase activity;MF:thebane O-demethylase activity;MF:dioxygenase activity;MF:methyltransferase activity;MF:metal ion binding;MF:oxidoreductase activity;	------	------	------	------	COG3491	S:Function unknown	XP_013463298.1	protein SRG1 [Medicago truncatula]	sp|Q39224|SRG1_ARATH;	Protein SRG1 OS=Arabidopsis thaliana OX=3702 GN=SRG1 PE=2 SV=1;	PF14226.8;PF03171.22	DIOX_N;2OG-FeII_Oxy	non-haem dioxygenase in morphine synthesis N-terminal;2OG-F
MS.gene003369	GO:0005975;GO:0046658;GO:004297	BP:carbohydrate metabolic process;CC:anchored component of plasma membrane;MF:glucan endo-1,3-beta-D-glucosidase activity;	------	------	------	------	ENOG410YAHP	G:Carbohydrate transport and metabolism	KEH30624.1	glucan endo-1,3-beta-glucosidase [Medicago truncatula]	sp|A7PQW3|E13B_VITVI;	Glucan endo-1,3-beta-glucosidase OS=Vitis vinifera OX=29760 GN=VIT_06s0061g00120 PE=1 SV=2;	PF00332.20	Glyco_hydro_17	Glycosyl hydrolases family 17
MS.gene003370	GO:0048364;GO:0009877;GO:0072659;GO:0016324;GO:0005901;GO:0005886;GO:004485	BP:root development;BP:nodulation;BP:protein localization to plasma membrane;CC:apical plasma membrane;CC:caveola;CC:plasma membrane;CC:plasma membrane raft;	K07192	FLOT	------	------	COG2268	S:Function unknown	XP_003603332.1	flotillin-like protein 2 [Medicago truncatula]	sp|D2XNQ9|FLOT2_MEDTR;	Flotillin-like protein 2 OS=Medicago truncatula OX=3880 GN=FLOT2 PE=2 SV=1;	PF01145.27	Band_7	SPFH domain / Band 7 family
MS.gene003376	GO:0009739;GO:0006355;GO:0005634;GO:0003700;GO:004356	BP:response to gibberellin;BP:regulation of transcription, DNA-templated;CC:nucleus;MF:transcription factor activity, sequence-specific DNA binding;MF:sequence-specific DNA binding;	------	------	------	------	ENOG410XRSH	K:Transcription	XP_039689741.1	scarecrow-like protein 3 isoform X1 [Medicago truncatula]	sp|Q9LPR8|SCL3_ARATH;	Scarecrow-like protein 3 OS=Arabidopsis thaliana OX=3702 GN=SCL3 PE=1 SV=1;	PF03514.16	GRAS	GRAS domain family
MS.gene003378	GO:0009448;GO:0009102;GO:0034386;GO:0004015;GO:0008483;GO:0030170;GO:000386	BP:gamma-aminobutyric acid metabolic process;BP:biotin biosynthetic process;MF:4-aminobutyrat;MF:adenosylmethionine-8-amino-7-oxononanoate transaminase activity;MF:transaminase activity;MF:pyridoxal phosphate binding;MF:4-aminobutyrate transaminase activity;	K16871	POP2	map00250;map00650	Alanine, aspartate and glutamate metabolism;Butanoate metabolism	COG0161	E:Amino acid transport and metabolism	XP_003607298.1	vanillin aminotransferase [Medicago truncatula]	sp|Q84P54|GATP1_SOLLC;	Gamma aminobutyrate transaminase 1, mitochondrial OS=Solanum lycopersicum OX=4081 GN=GABA-TP1 PE=1 SV=1;	PF00202.23	Aminotran_3	Aminotransferase class-III
MS.gene003384	GO:0019953;GO:0005576;GO:0009506;GO:000950	BP:sexual reproduction;CC:extracellular region;CC:plasmodesma;CC:plant-type cell wall;	------	------	------	------	ENOG410YDTV	G:Carbohydrate transport and metabolism	XP_013456587.1	expansin-like A2 [Medicago truncatula]	sp|Q9SVE5|EXLA2_ARATH;	Expansin-like A2 OS=Arabidopsis thaliana OX=3702 GN=EXLA2 PE=2 SV=1;	PF01357.23;PF03330.20	Expansin_C;DPBB_1	Expansin C-terminal domain;Lytic transglycolase
MS.gene003387	GO:0006865;GO:0009734;GO:0005886;GO:0016021;GO:001529	BP:amino acid transport;BP:auxin-activated signaling pathway;CC:plasma membrane;CC:integral component of membrane;MF:symporter activity;	------	------	------	------	COG0814	E:Amino acid transport and metabolism	XP_013456585.1	lysine histidine transporter-like 8 [Medicago truncatula]	sp|Q9SX98|LHTL8_ARATH;	Lysine histidine transporter-like 8 OS=Arabidopsis thaliana OX=3702 GN=AATL1 PE=1 SV=1;	PF01490.20	Aa_trans	Transmembrane amino acid transporter protein
MS.gene003390	GO:0016021;GO:0052716;GO:0005507;GO:001649	CC:integral component of membrane;MF:hydroquinon;MF:copper ion binding;MF:oxidoreductase activity;	------	------	------	------	COG2132	Q:Secondary metabolites biosynthesis, transport and catabolism	XP_013456580.1	L-ascorbate oxidase homolog [Medicago truncatula]	sp|Q00624|ASOL_BRANA;	L-ascorbate oxidase homolog OS=Brassica napus OX=3708 GN=Bp10 PE=2 SV=1;	PF00394.24;PF07732.17;PF07731.16	Cu-oxidase;Cu-oxidase_3;Cu-oxidase_2	Multicopper oxidase;Multicopper oxidase;Multicopper oxidase
MS.gene003454	GO:0004674;GO:0005524;GO:000467	MF:protein serine/threonine kinase activity;MF:ATP binding;MF:protein kinase activity;	------	------	------	------	ENOG410XQGS	T:Signal transduction mechanisms	XP_013456544.2	MAP3K epsilon protein kinase 1 [Medicago truncatula]	sp|Q9LJD8|M3KE1_ARATH;	MAP3K epsilon protein kinase 1 OS=Arabidopsis thaliana OX=3702 GN=M3KE1 PE=1 SV=1;	PF00069.27;PF07714.19;PF17667.3	Pkinase;PK_Tyr_Ser-Thr;Pkinase_fungal	Protein kinase domain;Protein tyrosine and serine/threonine kinase;Fungal protein kinase
MS.gene003456	------	------	------	------	------	------	ENOG410ZC2N	S:Function unknown	XP_013456713.1	F-box/FBD/LRR-repeat protein At5g53840 [Medicago truncatula]	sp|Q94B46|FBL74_ARATH;	F-box/LRR-repeat protein At4g14096 OS=Arabidopsis thaliana OX=3702 GN=At4g14096 PE=2 SV=1;	PF08387.12;PF00646.35;PF07723.15;PF12937.9	FBD;F-box;LRR_2;F-box-like	FBD;F-box domain;Leucine Rich Repeat;F-box-like
MS.gene00351	GO:0016021;GO:001521	CC:integral component of membrane;MF:purine nucleoside transmembrane transporter activity;	------	------	------	------	ENOG410YE7D	S:Function unknown	GAU45956.1	hypothetical protein TSUD_301650 [Trifolium subterraneum]	sp|Q9SY29|PUP4_ARATH;	Probable purine permease 4 OS=Arabidopsis thaliana OX=3702 GN=PUP4 PE=2 SV=1;	PF16913.7	PUNUT	Purine nucleobase transmembrane transport
MS.gene00353	GO:1902600;GO:0046034;GO:0000325;GO:0033180;GO:0009507;GO:0016887;GO:0046933;GO:0046961;GO:000552	BP:hydrogen ion transmembrane transport;BP:ATP metabolic process;CC:plant-type vacuole;CC:proton-transporting V-type ATPase, V1 domain;CC:chloroplast;MF:ATPase activity;MF:proton-transporting ATP synthase activity, rotational mechanism;MF:proton-transporting ATPase activity, rotational mechanism;MF:ATP binding;	K02145	ATPeV1A, ATP6A	map04145;map00190	Phagosome;Oxidative phosphorylation	COG1155	C:Energy production and conversion	PWA51386.1	V-type proton ATPase [Artemisia annua]	sp|Q9SM09|VATA_CITUN;	V-type proton ATPase catalytic subunit A OS=Citrus unshiu OX=55188 PE=2 SV=1;	PF02874.25	ATP-synt_ab_N	ATP synthase alpha/beta family, beta-barrel domain
MS.gene003569	GO:0046872;GO:000484	MF:metal ion binding;MF:ubiquitin-protein transferase activity;	K19042	BOI	------	------	ENOG4111S1X	S:Function unknown	XP_003607177.1	BOI-related E3 ubiquitin-protein ligase 1 [Medicago truncatula]	------	------	PF13920.8	zf-C3HC4_3	Zinc finger, C3HC4 type
MS.gene003696	GO:0045893;GO:0005634;GO:0003700;GO:000097	BP:positive regulation of transcription, DNA-templated;CC:nucleus;MF:transcription factor activity, sequence-specific DNA binding;MF:transcription regulatory region sequence-specific DNA binding;	------	------	------	------	ENOG410YNBU	K:Transcription	XP_003606980.1	bZIP transcription factor 11 [Medicago truncatula]	sp|C0Z2L5|BZP44_ARATH;	bZIP transcription factor 44 OS=Arabidopsis thaliana OX=3702 GN=BZIP44 PE=1 SV=1;	PF00170.23;PF07716.17;PF17098.7	bZIP_1;bZIP_2;Wtap	bZIP transcription factor;Basic region leucine zipper;WTAP/Mum2p family
MS.gene00379	GO:0006355;GO:000563	BP:regulation of transcription, DNA-templated;CC:nucleus;	------	------	------	------	COG5076;COG5076	B:Chromatin structure and dynamics;K:Transcription	KEH37346.1	global transcription factor group protein [Medicago truncatula]	sp|Q84XV2|GTE1_ARATH;	Transcription factor GTE1 OS=Arabidopsis thaliana OX=3702 GN=GTE1 PE=1 SV=1;	PF00439.27	Bromodomain	Bromodomain
MS.gene003796	GO:0016024;GO:0016021;GO:0012505;GO:0003841;GO:001674	BP:CDP-diacylglycerol biosynthetic process;CC:integral component of membrane;CC:endomembrane system;MF:1-acylglycerol-3-phosphate O-acyltransferase activity;MF:transferase activity, transferring acyl groups;	K13513	LCLAT1, AGPAT8	map00564;map00561	Glycerophospholipid metabolism;Glycerolipid metabolism	COG0204	I:Lipid transport and metabolism	XP_013456372.1	probable 1-acyl-sn-glycerol-3-phosphate acyltransferase 5 [Medicago truncatula]	sp|Q9LHN4|LPAT5_ARATH;	Probable 1-acyl-sn-glycerol-3-phosphate acyltransferase 5 OS=Arabidopsis thaliana OX=3702 GN=LPAT5 PE=2 SV=1;	PF01553.23;PF16076.7	Acyltransferase;Acyltransf_C	Acyltransferase;Acyltransferase C-terminus
MS.gene003833	GO:0010143;GO:0010025;GO:0005783;GO:0016020;GO:0004467;GO:001687	BP:cutin biosynthetic process;BP:wax biosynthetic process;CC:endoplasmic reticulum;CC:membrane;MF:long-chain fatty acid-CoA ligase activity;MF:ligase activity;	K01897	ACSL, fadD	map04146;map00061;map00071	Peroxisome;Fatty acid biosynthesis;Fatty acid degradation	COG1022	I:Lipid transport and metabolism	XP_013456329.1	long chain acyl-CoA synthetase 2 [Medicago truncatula]	sp|M4ISH1|CCL6_HUMLU;	Probable CoA ligase CCL6 OS=Humulus lupulus OX=3486 GN=CCL6 PE=2 SV=1;	PF00501.30;PF13193.8	AMP-binding;AMP-binding_C	AMP-binding enzyme;AMP-binding enzyme C-terminal domain
MS.gene003847	------	------	------	------	------	------	------	------	XP_013444269.1	F-box/FBD/LRR-repeat protein At1g16930 isoform X1 [Medicago truncatula]	sp|Q9FNJ4|FDL32_ARATH;	Putative F-box/FBD/LRR-repeat protein At5g22670 OS=Arabidopsis thaliana OX=3702 GN=At5g22670 PE=4 SV=1;	PF00646.35	F-box	F-box domain
MS.gene003848	GO:0005634;GO:000367	CC:nucleus;MF:DNA binding;	------	------	------	------	ENOG410Z9I2	K:Transcription	XP_003606841.1	B3 domain-containing protein At3g17010 [Medicago truncatula]	sp|Q9FJG2|Y5800_ARATH;	B3 domain-containing protein At5g18000 OS=Arabidopsis thaliana OX=3702 GN=At5g18000 PE=2 SV=1;	PF02362.23	B3	B3 DNA binding domain
MS.gene003882	GO:0070898;GO:0000126;GO:0005634;GO:0001156;GO:000367	BP:RNA polymerase III transcriptional preinitiation complex assembly;CC:transcription factor TFIIIB complex;CC:nucleus;MF:TFIIIC-class transcription factor binding;MF:DNA binding;	K15198	BDP1, TFC5	------	------	ENOG410XVRF;ENOG41113KT;COG5118	K:Transcription;S:Function unknown;K:Transcription	XP_024637513.1	transcription factor TFIIIB component B'' isoform X1 [Medicago truncatula]	sp|O94481|TFC5_SCHPO;	Transcription factor TFIIIB component B' OS=Schizosaccharomyces pombe;	PF15963.7;PF00249.33	Myb_DNA-bind_7;Myb_DNA-binding	Myb DNA-binding like;Myb-like DNA-binding domain
MS.gene003938	GO:0005975;GO:0046373;GO:0046556;GO:001679	BP:carbohydrate metabolic process;BP:L-arabinose metabolic process;MF:alpha-L-arabinofuranosidase activity;MF:hydrolase activity, acting on glycosyl bonds;	K09955	K09955	------	------	COG3533	S:Function unknown	XP_003606750.2	uncharacterized protein LOC11427655 [Medicago truncatula]	------	------	PF07944.14	Glyco_hydro_127	Beta-L-arabinofuranosidase, GH127
MS.gene00396	GO:0003824;GO:0008265;GO:0030151;GO:0102867;GO:003017	MF:catalytic activity;MF:Mo-molybdopterin cofactor sulfurase activity;MF:molybdenum ion binding;MF:molybdenum cofactor sulfurtransferase activity;MF:pyridoxal phosphate binding;	------	------	------	------	COG3217	S:Function unknown	XP_003594861.1	mitochondrial amidoxime reducing component 2 [Medicago truncatula]	sp|O88994|MARC2_RAT;	Mitochondrial amidoxime reducing component 2 OS=Rattus norvegicus OX=10116 GN=Mtarc2 PE=2 SV=1;	PF03476.18;PF03473.19	MOSC_N;MOSC	MOSC N-terminal beta barrel domain;MOSC domain
MS.gene003962	GO:0006081;GO:0004028;GO:001662	BP:cellular aldehyde metabolic process;MF:3-chloroallyl aldehyde dehydrogenase activity;MF:oxidoreductase activity, acting on the aldehyde or oxo group of donors, NAD or NADP as acceptor;	K00128	ALDH	map00310;map00561;map00280;map01240;map00903;map00330;map00053;map00380;map00010;map00620;map00071;map00340;map00770;map00410	Lysine degradation;Glycerolipid metabolism;Valine, leucine and isoleucine degradation;Biosynthesis of cofactors;Limonene and pinene degradation;Arginine and proline metabolism;Ascorbate and aldarate metabolism;Tryptophan metabolism;Glycolysis / Gluconeogenesis;Pyruvate metabolism;Fatty acid degradation;Histidine metabolism;Pantothenate and CoA biosynthesis;beta-Alanine metabolism	COG1012	C:Energy production and conversion	XP_013456185.1	aldehyde dehydrogenase family 3 member F1 [Medicago truncatula]	sp|Q70E96|AL3F1_ARATH;	Aldehyde dehydrogenase family 3 member F1 OS=Arabidopsis thaliana OX=3702 GN=ALDH3F1 PE=2 SV=2;	PF00171.24	Aldedh	Aldehyde dehydrogenase family
MS.gene00399	GO:0003824;GO:0008265;GO:0030151;GO:0102867;GO:003017	MF:catalytic activity;MF:Mo-molybdopterin cofactor sulfurase activity;MF:molybdenum ion binding;MF:molybdenum cofactor sulfurtransferase activity;MF:pyridoxal phosphate binding;	------	------	------	------	COG3217	S:Function unknown	XP_003594859.2	mitochondrial amidoxime reducing component 2 [Medicago truncatula]	sp|Q1LZH1|MARC2_BOVIN;	Mitochondrial amidoxime reducing component 2 OS=Bos taurus OX=9913 GN=MTARC2 PE=2 SV=1;	PF03473.19;PF03476.18	MOSC;MOSC_N	MOSC domain;MOSC N-terminal beta barrel domain
MS.gene00400	GO:0003824;GO:0008265;GO:0030151;GO:0102867;GO:003017	MF:catalytic activity;MF:Mo-molybdopterin cofactor sulfurase activity;MF:molybdenum ion binding;MF:molybdenum cofactor sulfurtransferase activity;MF:pyridoxal phosphate binding;	------	------	------	------	COG3217	S:Function unknown	XP_003594858.1	mitochondrial amidoxime-reducing component 1 [Medicago truncatula]	sp|Q5VT66|MARC1_HUMAN;	Mitochondrial amidoxime-reducing component 1 OS=Homo sapiens OX=9606 GN=MTARC1 PE=1 SV=1;	PF03476.18;PF03473.19	MOSC_N;MOSC	MOSC N-terminal beta barrel domain;MOSC domain
MS.gene004009	GO:0016567;GO:0005737;GO:0016746;GO:0061630;GO:001687	BP:protein ubiquitination;CC:cytoplasm;MF:transferase activity, transferring acyl groups;MF:ubiquitin protein ligase activity;MF:ligase activity;	------	------	------	------	ENOG41121N2	O:Posttranslational modification, protein turnover, chaperones	XP_003606705.1	E3 ubiquitin-protein ligase RDUF2 [Medicago truncatula]	sp|Q940T5|RDUF2_ARATH;	E3 ubiquitin-protein ligase RDUF2 OS=Arabidopsis thaliana OX=3702 GN=DURF2 PE=1 SV=1;	PF06547.14;PF14369.8;PF13639.8;PF13923.8;PF17123.7;PF00097.27;PF13445.8;PF12678.9;PF14634.8	DUF1117;zinc_ribbon_9;zf-RING_2;zf-C3HC4_2;zf-RING_11;zf-C3HC4;zf-RING_UBOX;zf-rbx1;zf-RING_5	Protein of unknown function;zinc-ribbon;Ring finger domain;Zinc finger, C3HC4 type;RING-like zinc finger;Zinc finger, C3HC4 type;RING-type zinc-finger;RING-H2 zinc finger domain;zinc-RING finger domain
MS.gene004010	GO:001602	CC:integral component of membrane;	K16283	SDIR1	------	------	ENOG41121N2	O:Posttranslational modification, protein turnover, chaperones	XP_024637811.2	E3 ubiquitin-protein ligase SDIR1 [Medicago truncatula]	sp|Q9M2S6|SDIR1_ARATH;	E3 ubiquitin-protein ligase SDIR1 OS=Arabidopsis thaliana OX=3702 GN=SDIR1 PE=1 SV=1;	PF13639.8;PF13923.8;PF17123.7;PF00097.27;PF12678.9;PF13445.8;PF13920.8;PF14634.8;PF12861.9	zf-RING_2;zf-C3HC4_2;zf-RING_11;zf-C3HC4;zf-rbx1;zf-RING_UBOX;zf-C3HC4_3;zf-RING_5;zf-ANAPC11	Ring finger domain;Zinc finger, C3HC4 type;RING-like zinc finger;Zinc finger, C3HC4 type;RING-H2 zinc finger domain;RING-type zinc-finger;Zinc finger, C3HC4 type;zinc-RING finger domain;Anaphase-promoting complex subunit 11 RING-H2 finger
MS.gene004059	GO:005121	MF:dioxygenase activity;	------	------	------	------	ENOG4111XKQ	S:Function unknown	XP_003606649.2	uncharacterized protein Mb0911c isoform X1 [Medicago truncatula]	------	------	PF18029.3;PF12681.9;PF00903.27	Glyoxalase_6;Glyoxalase_2;Glyoxalase	Glyoxalase-like domain;Glyoxalase-like domain;Glyoxalase/Bleomycin resistance protein/Dioxygenase superfamily
MS.gene004099	GO:0051553;GO:0033511;GO:0016020;GO:0016021;GO:0004497;GO:0020037;GO:0016709;GO:0016705;GO:0005506;GO:001671	BP:flavone biosynthetic process;BP:luteolin biosynthetic process;CC:membrane;CC:integral component of membrane;MF:monooxygenase activity;MF:heme binding;MF:oxidoreductase activity, acting on paired donors, with incorporation or reduction of molecular oxygen, NA;MF:oxidoreductase activity, acting on paired donors, with incorporation or reduction of molecular oxygen;MF:iron ion binding;MF:oxidoredu…	K23179	CYP93B2_16	map00943;map00941	Isoflavonoid biosynthesis;Flavonoid biosynthesis	COG2124	Q:Secondary metabolites biosynthesis, transport and catabolism	XP_013456066.2	cytochrome P450 93B16 [Medicago truncatula]	sp|E9KBR8|C9B16_SOYBN;	Cytochrome P450 93B16 OS=Glycine max OX=3847 GN=CYP93B16 PE=1 SV=1;	PF00067.24	p450	Cytochrome P450
MS.gene004106	GO:0015031;GO:0006887;GO:000014	BP:protein transport;BP:exocytosis;CC:exocyst;	K07195	EXOC7, EXO70	------	------	ENOG410YIGI	S:Function unknown	XP_003606598.2	exocyst complex component EXO70H1 [Medicago truncatula]	sp|Q8VY27|E70H1_ARATH;	Exocyst complex component EXO70H1 OS=Arabidopsis thaliana OX=3702 GN=EXO70H1 PE=1 SV=1;	PF03081.17	Exo70	Exo70 exocyst complex subunit
MS.gene004137	------	------	------	------	------	------	------	------	AES88719.1	hypothetical protein MTR_4g061300 [Medicago truncatula]	------	------	------	------	------
MS.gene004164	GO:001602	CC:integral component of membrane;	------	------	------	------	ENOG4111FD7	S:Function unknown	XP_003606476.2	vicilin-like seed storage protein At2g28490 [Medicago truncatula]	sp|Q9SK09|VCL22_ARATH;	Vicilin-like seed storage protein At2g28490 OS=Arabidopsis thaliana OX=3702 GN=At2g28490 PE=2 SV=1;	PF00190.24;PF07883.13	Cupin_1;Cupin_2	Cupin;Cupin domain
MS.gene004200	GO:0050793;GO:0007275;GO:0005634;GO:0003700;GO:000367	BP:regulation of developmental process;BP:multicellular organism development;CC:nucleus;MF:transcription factor activity, sequence-specific DNA binding;MF:DNA binding;	------	------	------	------	ENOG410Y94H;ENOG410YGSG	K:Transcription;	AES63937.1	wuschel homeobox protein [Medicago truncatula]	sp|Q6X7J4|WOX9_ARATH;	WUSCHEL-related homeobox 9 OS=Arabidopsis thaliana OX=3702 GN=WOX9 PE=2 SV=1;	PF00046.31	Homeodomain	Homeodomain
MS.gene00421	GO:0050505;GO:000819	MF:hydroquinone glucosyltransferase activity;MF:UDP-glycosyltransferase activity;	K08237	E2.4.1.218	------	------	COG1819	S:Function unknown	ACC38471.1	UDP-glycosyltransferase [Medicago truncatula]	sp|Q9AR73|HQGT_RAUSE;	Hydroquinone glucosyltransferase OS=Rauvolfia serpentina OX=4060 GN=AS PE=1 SV=1;	PF00201.20	UDPGT	UDP-glucoronosyl and UDP-glucosyl transferase
MS.gene004253	GO:0035435;GO:1990547;GO:0031305;GO:0016021;GO:000531	BP:phosphate ion transmembrane transport;BP:mitochondrial phosphate ion transmembrane transport;CC:integral component of mitochondrial inner membrane;CC:integral component of membrane;MF:inorganic phosphate transmembrane transporter activity;	K15102	SLC25A3, PHC, PIC	------	------	ENOG410XPST	S:Function unknown	XP_003624478.1	mitochondrial phosphate carrier protein 3, mitochondrial [Medicago truncatula]	sp|Q9FMU6|MPCP3_ARATH;	Mitochondrial phosphate carrier protein 3, mitochondrial OS=Arabidopsis thaliana OX=3702 GN=MPT3 PE=1 SV=1;	PF00153.29	Mito_carr	Mitochondrial carrier protein
MS.gene004261	GO:0006351;GO:004356	BP:transcription, DNA-templated;MF:sequence-specific DNA binding;	------	------	------	------	ENOG4111BI9	K:Transcription	KEH36610.1	seed dormancy control protein [Medicago truncatula]	sp|Q84JC2|DOGL4_ARATH;	Protein DOG1-like 4 OS=Arabidopsis thaliana OX=3702 GN=DOGL4 PE=1 SV=1;	------	------	------
MS.gene00428	GO:0009744;GO:0048317;GO:0006635;GO:0032365;GO:0009845;GO:0009646;GO:0046487;GO:0005777;GO:0005829;GO:001682	BP:response to sucrose;BP:seed morphogenesis;BP:fatty acid beta-oxidation;BP:intracellular lipid transport;BP:seed germination;BP:response to absence of light;BP:glyoxylate metabolic process;CC:peroxisome;CC:cytosol;MF:lyase activity;	------	------	------	------	ENOG4111SAE	S:Function unknown	XP_003589185.1	sterol carrier protein 2 [Medicago truncatula]	sp|Q9FMN0|SCP2_ARATH;	Sterol carrier protein 2 OS=Arabidopsis thaliana OX=3702 GN=SCP2 PE=2 SV=1;	PF02036.19;PF14864.8	SCP2;Alkyl_sulf_C	SCP-2 sterol transfer family;Alkyl sulfatase C-terminal
MS.gene004331	GO:0016021;GO:002285	CC:integral component of membrane;MF:transmembrane transporter activity;	------	------	------	------	COG3104	E:Amino acid transport and metabolism	XP_003593801.1	protein NRT1/ PTR FAMILY 4.6 [Medicago truncatula]	sp|Q8H157|PTR19_ARATH;	Protein NRT1/ PTR FAMILY 4.6 OS=Arabidopsis thaliana OX=3702 GN=NPF4.6 PE=1 SV=1;	PF00854.23	PTR2	POT family
MS.gene004334	------	------	------	------	------	------	ENOG410XS75	S:Function unknown	AES64026.1	secreted protein [Medicago truncatula]	sp|Q941A4|OBP2A_ARATH;	Oil body-associated protein 2A OS=Arabidopsis thaliana OX=3702 GN=OBAP2A PE=2 SV=1;	PF06884.13	DUF1264	Protein of unknown function
MS.gene004360	GO:0055085;GO:0016021;GO:0016787;GO:0042626;GO:000552	BP:transmembrane transport;CC:integral component of membrane;MF:hydrolase activity;MF:ATPase activity, coupled to transmembrane movement of substances;MF:ATP binding;	K05658	ABCB1, CD243	map02010	ABC transporters	COG1132	V:Defense mechanisms	AES64092.2	ABC transporter B family-like protein [Medicago truncatula]	sp|Q9M0M2|AB9B_ARATH;	ABC transporter B family member 9 OS=Arabidopsis thaliana OX=3702 GN=ABCB9 PE=3 SV=2;	PF00664.25;PF00005.29;PF02463.21;PF13191.8;PF09818.11;PF13555.8	ABC_membrane;ABC_tran;SMC_N;AAA_16;ABC_ATPase;AAA_29	ABC transporter transmembrane region;ABC transporter;RecF/RecN/SMC N terminal domain;AAA ATPase domain;Predicted ATPase of the ABC class;P-loop containing region of AAA domain
MS.gene004369	GO:0019748;GO:0016021;GO:0016747;GO:000418	BP:secondary metabolic process;CC:integral component of membrane;MF:transferase activity, transferring acyl groups other than amino-acyl groups;MF:serine-type carboxypeptidase activity;	K16296	SCPL-I	------	------	COG2939	E:Amino acid transport and metabolism	XP_003593859.1	serine carboxypeptidase-like 12 [Medicago truncatula]	sp|Q8VZU3|SCP19_ARATH;	Serine carboxypeptidase-like 19 OS=Arabidopsis thaliana OX=3702 GN=SCPL19 PE=1 SV=1;	PF00450.24	Peptidase_S10	Serine carboxypeptidase
MS.gene00437	GO:0006629;GO:0016021;GO:000480	BP:lipid metabolic process;CC:integral component of membrane;MF:triglyceride lipase activity;	------	------	------	------	COG3675;ENOG41126U1	S:Function unknown;	XP_003589171.1	triacylglycerol lipase OBL1 [Medicago truncatula]	sp|F4JFU8|OBL1_ARATH;	Triacylglycerol lipase OBL1 OS=Arabidopsis thaliana OX=3702 GN=OBL1 PE=1 SV=1;	PF01764.27;PF11187.10;PF12697.9	Lipase_3;DUF2974;Abhydrolase_6	Lipase;Protein of unknown function;Alpha/beta hydrolase family
MS.gene00439	GO:0005634;GO:0046983;GO:000367	CC:nucleus;MF:protein dimerization activity;MF:DNA binding;	------	------	------	------	ENOG410YIUT	S:Function unknown	XP_003589168.2	transcription factor ALC [Medicago truncatula]	sp|Q9FUA4|SPT_ARATH;	Transcription factor SPATULA OS=Arabidopsis thaliana OX=3702 GN=SPT PE=1 SV=1;	PF00010.28	HLH	Helix-loop-helix DNA-binding domain
MS.gene00450	GO:0005634;GO:0003700;GO:000367	CC:nucleus;MF:transcription factor activity, sequence-specific DNA binding;MF:DNA binding;	K09286	EREBP	------	------	ENOG410YR8V;ENOG410YR77	K:Transcription;	QBZ96187.1	dehydration-response DNA binding protein [Medicago falcata]	sp|Q9FH94|ERF10_ARATH;	Ethylene-responsive transcription factor ERF010 OS=Arabidopsis thaliana OX=3702 GN=ERF010 PE=2 SV=1;	PF00847.22	AP2	AP2 domain
MS.gene004539	------	------	------	------	------	------	ENOG410Z2F4	S:Function unknown	XP_013463214.1	phylloplanin [Medicago truncatula]	sp|Q56S59|PHYLL_TOBAC;	Phylloplanin OS=Nicotiana tabacum OX=4097 PE=1 SV=1;	PF01190.19	Pollen_Ole_e_1	Pollen protein Ole e 1 like
MS.gene004611	GO:0016021;GO:001521	CC:integral component of membrane;MF:purine nucleoside transmembrane transporter activity;	------	------	------	------	ENOG410YE7D	S:Function unknown	XP_013463314.1	probable purine permease 4 [Medicago truncatula]	sp|Q9SY29|PUP4_ARATH;	Probable purine permease 4 OS=Arabidopsis thaliana OX=3702 GN=PUP4 PE=2 SV=1;	PF16913.7;PF08449.13;PF00892.22	PUNUT;UAA;EamA	Purine nucleobase transmembrane transport;UAA transporter family;EamA-like transporter family
MS.gene004613	GO:0016021;GO:001521	CC:integral component of membrane;MF:purine nucleoside transmembrane transporter activity;	------	------	------	------	ENOG410YE7D	S:Function unknown	XP_013463315.1	probable purine permease 4 [Medicago truncatula]	sp|Q9SY29|PUP4_ARATH;	Probable purine permease 4 OS=Arabidopsis thaliana OX=3702 GN=PUP4 PE=2 SV=1;	PF16913.7	PUNUT	Purine nucleobase transmembrane transport
MS.gene004624	GO:0016021;GO:0005794;GO:000425	CC:integral component of membrane;CC:Golgi apparatus;MF:serine-type endopeptidase activity;	------	------	------	------	COG0705	S:Function unknown	AES67232.1	S54 family peptidase [Medicago truncatula]	sp|Q0WQX7|RBL1_ARATH;	RHOMBOID-like protein 1 OS=Arabidopsis thaliana OX=3702 GN=RBL1 PE=2 SV=1;	PF01694.24	Rhomboid	Rhomboid family
MS.gene004649	GO:0016021;GO:0005886;GO:0005524;GO:000467	CC:integral component of membrane;CC:plasma membrane;MF:ATP binding;MF:protein kinase activity;	------	------	------	------	COG4886	S:Function unknown	XP_039686384.1	LRR receptor-like serine/threonine-protein kinase GSO1 [Medicago truncatula]	sp|C0LGQ5|GSO1_ARATH;	LRR receptor-like serine/threonine-protein kinase GSO1 OS=Arabidopsis thaliana OX=3702 GN=GSO1 PE=1 SV=1;	PF13855.8;PF12799.9;PF08263.14;PF00069.27;PF07714.19	LRR_8;LRR_4;LRRNT_2;Pkinase;PK_Tyr_Ser-Thr	Leucine rich repeat;Leucine Rich repeats;Leucine rich repeat N-terminal domain;Protein kinase domain;Protein tyrosine and serine/threonine kinase
MS.gene004678	GO:0009813;GO:0005634;GO:004698	BP:flavonoid biosynthetic process;CC:nucleus;MF:protein dimerization activity;	------	------	------	------	ENOG4111SJN	K:Transcription	XP_024642244.1	basic helix-loop-helix protein A [Medicago truncatula]	sp|E3SXU4|BHLHW_PEA;	Basic helix-loop-helix protein A OS=Pisum sativum OX=3888 GN=BHLH PE=3 SV=1;	PF14215.8;PF00010.28	bHLH-MYC_N;HLH	bHLH-MYC and R2R3-MYB transcription factors N-terminal;Helix-loop-helix DNA-binding domain
MS.gene004691	GO:0000326;GO:0033095;GO:0005783;GO:004573	CC:protein storage vacuole;CC:aleurone grain;CC:endoplasmic reticulum;MF:nutrient reservoir activity;	------	------	------	------	ENOG410YATH	S:Function unknown	XP_003590684.1	legumin K [Medicago truncatula]	sp|P05692|LEGJ_PEA;	Legumin J OS=Pisum sativum OX=3888 GN=LEGJ PE=1 SV=1;	PF00190.24;PF07883.13	Cupin_1;Cupin_2	Cupin;Cupin domain
MS.gene004738	GO:0010497;GO:0046739;GO:0016021;GO:000950	BP:plasmodesmata-mediated intercellular transport;BP:transport of virus in multicellular host;CC:integral component of membrane;CC:plasmodesma;	------	------	------	------	ENOG410YCB5	U:Intracellular trafficking, secretion, and vesicular transport	AES60997.1	salt stress response/antifungal domain protein [Medicago truncatula]	sp|Q6NM73|PDLP2_ARATH;	Plasmodesmata-located protein 2 OS=Arabidopsis thaliana OX=3702 GN=PDLP2 PE=1 SV=1;	PF01657.19	Stress-antifung	Salt stress response/antifungal
MS.gene004743	GO:0016021;GO:0004497;GO:1990137;GO:0005509;GO:000460	CC:integral component of membrane;MF:monooxygenase activity;MF:plant seed peroxidase activity;MF:calcium ion binding;MF:peroxidase activity;	K17991	PXG	map00073	Cutin, suberine and wax biosynthesis	------	------	XP_013468643.1	peroxygenase [Medicago truncatula]	sp|Q9SQ57|PXG_SESIN;	Peroxygenase OS=Sesamum indicum OX=4182 GN=SOP1 PE=1 SV=1;	PF05042.15	Caleosin	Caleosin related protein
MS.gene004781	GO:0005737;GO:0005634;GO:0004722;GO:0106306;GO:010630	CC:cytoplasm;CC:nucleus;MF:protein serine/threonine phosphatase activity;MF:old GO;MF:old GO;	K06269	PPP1C	map03015	mRNA surveillance pathway	COG0639	T:Signal transduction mechanisms	CAA05493.1	protein phosphatase 1 catalitic subunit [Medicago sativa]	sp|P48489|PP1_ORYSJ;	Serine/threonine-protein phosphatase PP1 OS=Oryza sativa subsp. japonica OX=39947 GN=Os03g0268000 PE=2 SV=2;	PF00149.30;PF16891.7	Metallophos;STPPase_N	Calcineurin-like phosphoesterase;Serine-threonine protein phosphatase N-terminal domain
MS.gene004819	GO:0006099;GO:0046686;GO:1990641;GO:0006101;GO:0006102;GO:0006979;GO:0005829;GO:0005739;GO:0009507;GO:0046872;GO:0051539;GO:0051536;GO:0047780;GO:0003994;GO:000550	BP:tricarboxylic acid cycle;BP:response to cadmium ion;BP:response to iron ion starvation;BP:citrate metabolic process;BP:isocitrate metabolic process;BP:response to oxidative stress;CC:cytosol;CC:mitochondrion;CC:chloroplast;MF:metal ion binding;MF:4 iron, 4 sulfur cluster binding;MF:iron-sulfur cluster binding;MF:citrate dehydratase activity;MF:aconitate hydratase activity;MF:copper ion binding;	K01681	ACO, acnA	map00020;map00630	Citrate cycle (TCA cycle);Glyoxylate and dicarboxylate metabolism	------	------	AES61065.2	cytoplasmic-like aconitate hydratase [Medicago truncatula]	sp|P49608|ACOC_CUCMA;	Aconitate hydratase, cytoplasmic OS=Cucurbita maxima OX=3661 PE=2 SV=1;	PF00330.22;PF00694.21	Aconitase;Aconitase_C	Aconitase family;Aconitase C-terminal domain
MS.gene004858	GO:0046872;GO:0050590;GO:0051213;GO:001649	MF:metal ion binding;MF:desacetoxyvindoline 4-hydroxylase activity;MF:dioxygenase activity;MF:oxidoreductase activity;	------	------	------	------	COG3491	S:Function unknown	XP_003591799.1	1-aminocyclopropane-1-carboxylate oxidase homolog 1 [Medicago truncatula]	sp|Q84MB3|ACCH1_ARATH;	1-aminocyclopropane-1-carboxylate oxidase homolog 1 OS=Arabidopsis thaliana OX=3702 GN=At1g06620 PE=2 SV=1;	PF14226.8	DIOX_N	non-haem dioxygenase in morphine synthesis N-terminal
MS.gene00486	GO:001602	CC:integral component of membrane;	------	------	------	------	ENOG410Z40M	S:Function unknown	XP_003589100.3	uncharacterized protein LOC11419173 [Medicago truncatula]	------	------	------	------	------
MS.gene00488	GO:0051225;GO:0005737;GO:0005880;GO:000801	BP:spindle assembly;CC:cytoplasm;CC:nuclear microtubule;MF:microtubule binding;	------	------	------	------	ENOG4111T26	S:Function unknown	XP_003589097.1	QWRF motif-containing protein 2 [Medicago truncatula]	sp|Q94AI1|QWRF2_ARATH;	QWRF motif-containing protein 2 OS=Arabidopsis thaliana OX=3702 GN=QWRF2 PE=2 SV=1;	PF04484.14	QWRF	QWRF family
MS.gene004927	GO:0006725;GO:0008198;GO:0008270;GO:0051213;GO:001670	BP:cellular aromatic compound metabolic process;MF:ferrous iron binding;MF:zinc ion binding;MF:dioxygenase activity;MF:oxidoreductase activity, acting on single donors with incorporation of molecular oxygen;	K15777	DOPA	map00965	Betalain biosynthesis	COG3384	S:Function unknown	KEH42847.1	4,5-DOPA dioxygenase extradiol-like protein [Medicago truncatula]	sp|Q949R4|DIOXL_ARATH;	Extradiol ring-cleavage dioxygenase OS=Arabidopsis thaliana OX=3702 GN=LIGB PE=2 SV=1;	PF02900.20	LigB	Catalytic LigB subunit of aromatic ring-opening dioxygenase
MS.gene004933	GO:0042273;GO:0000054;GO:0042256;GO:1902626;GO:0000470;GO:0000460;GO:0005737;GO:0005730;GO:0005829;GO:0030687;GO:0043023;GO:0043022;GO:000374	BP:ribosomal large subunit biogenesis;BP:ribosomal subunit export from nucleus;BP:mature ribosome assembly;BP:assembly of large subunit precursor of preribosome;BP:maturation of LSU-rRNA;BP:maturation of 5.8S rRNA;CC:cytoplasm;CC:nucleolus;CC:cytosol;CC:preribosome, large subunit precursor;MF:ribosomal large subunit binding;MF:ribosome binding;MF:translation initiation factor activity;	K03264	EIF6	map03008	Ribosome biogenesis in eukaryotes	------	------	XP_024627926.2	eukaryotic translation initiation factor 6-2 [Medicago truncatula]	sp|Q9M060|IF62_ARATH;	Eukaryotic translation initiation factor 6-2 OS=Arabidopsis thaliana OX=3702 GN=EIF6-2 PE=2 SV=1;	PF01912.20	eIF-6	eIF-6 family
MS.gene004945	------	------	------	------	------	------	ENOG410YCMM	S:Function unknown	XP_013468836.1	uncharacterized protein LOC25484537 isoform X1 [Medicago truncatula]	------	------	PF05623.14	DUF789	Protein of unknown function
MS.gene004953	GO:0016021;GO:0015250;GO:001526	CC:integral component of membrane;MF:water channel activity;MF:channel activity;	K09873	TIP	------	------	COG0580	G:Carbohydrate transport and metabolism	XP_013468842.1	probable aquaporin TIP-type alpha [Medicago truncatula]	sp|P23958|TIPA_PHAVU;	Probable aquaporin TIP-type alpha OS=Phaseolus vulgaris OX=3885 PE=1 SV=1;	PF00230.22	MIP	Major intrinsic protein
MS.gene004972	GO:001877	MF:2-hydroxymuconate-semialdehyde hydrolase activity;	------	------	------	------	ENOG4111I4P	S:Function unknown	XP_013468872.1	probable lysophospholipase BODYGUARD 3 [Medicago truncatula]	sp|O22977|BDG3_ARATH;	Probable lysophospholipase BODYGUARD 3 OS=Arabidopsis thaliana OX=3702 GN=BDG3 PE=2 SV=1;	PF00561.22;PF12697.9;PF12146.10;PF10230.11;PF06821.15	Abhydrolase_1;Abhydrolase_6;Hydrolase_4;LIDHydrolase;Ser_hydrolase	alpha/beta hydrolase fold;Alpha/beta hydrolase family;Serine aminopeptidase, S33;Lipid-droplet associated hydrolase;Serine hydrolase
MS.gene004981	GO:0006606;GO:0000973;GO:0015031;GO:0051028;GO:0006405;GO:0005643;GO:0044614;GO:001705	BP:protein import into nucleus;BP:posttranscriptional tethering of RNA polymerase II gene DNA at nuclear periphery;BP:protein transport;BP:mRNA transport;BP:RNA export from nucleus;CC:nuclear pore;CC:nuclear pore cytoplasmic filaments;MF:structural constituent of nuclear pore;	K14297	NUP98, ADAR2, NUP116	map03013	Nucleocytoplasmic transport	ENOG410XPV4;ENOG411018S;ENOG4110027	U:Intracellular trafficking, secretion, and vesicular transport;	XP_013468880.1	nuclear pore complex protein NUP98A isoform X2 [Medicago truncatula]	sp|Q8RY25|NU98A_ARATH;	Nuclear pore complex protein NUP98A OS=Arabidopsis thaliana OX=3702 GN=NUP98A PE=1 SV=1;	------	------	------
MS.gene00499	------	------	------	------	------	------	------	------	XP_024627930.1	uncharacterized protein LOC112417134 [Medicago truncatula]	------	------	PF03004.16	Transposase_24	Plant transposase
MS.gene005006	GO:001602	CC:integral component of membrane;	------	------	------	------	ENOG410ZF20	S:Function unknown	XP_013468925.1	COPII coat assembly protein SEC16 [Medicago truncatula]	------	------	------	------	------
MS.gene005012	------	------	------	------	------	------	ENOG410YD6D	S:Function unknown	XP_003590868.1	putative F-box protein PP2-B12 [Medicago truncatula]	sp|Q6NPT8|PP2B1_ARATH;	F-box protein PP2-B1 OS=Arabidopsis thaliana OX=3702 GN=PP2B1 PE=1 SV=1;	PF14299.8;PF00646.35;PF12937.9	PP2;F-box;F-box-like	Phloem protein 2;F-box domain;F-box-like
MS.gene005047	GO:0016021;GO:0004806;GO:001678	CC:integral component of membrane;MF:triglyceride lipase activity;MF:hydrolase activity, acting on ester bonds;	------	------	------	------	COG3240	S:Function unknown	XP_003590908.1	GDSL esterase/lipase At5g18430 [Medicago truncatula]	sp|Q5PNZ0|GDL77_ARATH;	GDSL esterase/lipase At5g18430 OS=Arabidopsis thaliana OX=3702 GN=At5g18430 PE=2 SV=1;	PF00657.24	Lipase_GDSL	GDSL-like Lipase/Acylhydrolase
MS.gene005048	GO:0004806;GO:001678	MF:triglyceride lipase activity;MF:hydrolase activity, acting on ester bonds;	------	------	------	------	COG3240	S:Function unknown	XP_003590909.1	GDSL esterase/lipase At5g33370 [Medicago truncatula]	sp|Q8LB81|GDL79_ARATH;	GDSL esterase/lipase At5g33370 OS=Arabidopsis thaliana OX=3702 GN=At5g33370 PE=2 SV=1;	------	------	------
MS.gene005087	GO:0005634;GO:0018024;GO:000827	CC:nucleus;MF:histone-lysine N-methyltransferase activity;MF:zinc ion binding;	------	------	------	------	COG2940	S:Function unknown	XP_024629421.2	histone-lysine N-methyltransferase SUVR4 [Medicago truncatula]	sp|Q8W595|SUVR4_ARATH;	Histone-lysine N-methyltransferase SUVR4 OS=Arabidopsis thaliana OX=3702 GN=SUVR4 PE=1 SV=2;	------	------	------
MS.gene005089	GO:0005634;GO:0016021;GO:0018024;GO:000827	CC:nucleus;CC:integral component of membrane;MF:histone-lysine N-methyltransferase activity;MF:zinc ion binding;	------	------	------	------	COG2940	S:Function unknown	XP_024629421.2	histone-lysine N-methyltransferase SUVR4 [Medicago truncatula]	sp|Q9FNC7|SUVR2_ARATH;	Probable inactive histone-lysine N-methyltransferase SUVR2 OS=Arabidopsis thaliana OX=3702 GN=SUVR2 PE=1 SV=2;	PF10440.11	WIYLD	Ubiquitin-binding WIYLD domain
MS.gene005123	------	------	------	------	------	------	------	------	XP_039683166.1	uncharacterized protein LOC112417495 [Medicago truncatula]	sp|Q94BR4|PR19A_ARATH;	Pre-mRNA-processing factor 19 homolog 1 OS=Arabidopsis thaliana OX=3702 GN=PRP19A PE=1 SV=1;	PF10536.11	PMD	Plant mobile domain
MS.gene005129	GO:0050832;GO:0042742;GO:000454	BP:defense response to fungus;BP:defense response to bacterium;MF:ribonuclease activity;	------	------	------	------	COG3979	G:Carbohydrate transport and metabolism	XP_013468976.1	pathogenesis-related protein PR-4 [Medicago truncatula]	sp|P29062|PR4A_TOBAC;	Pathogenesis-related protein PR-4A OS=Nicotiana tabacum OX=4097 PE=2 SV=1;	PF00967.19	Barwin	Barwin family
MS.gene00513	------	------	------	------	------	------	ENOG410XQNR;ENOG410YII5	S:Function unknown;	XP_003589055.1	uncharacterized protein LOC11422454 [Medicago truncatula]	------	------	------	------	------
MS.gene005168	GO:0080188;GO:0003678;GO:0016787;GO:0070615;GO:000552	BP:RNA-directed DNA methylation;MF:DNA helicase activity;MF:hydrolase activity;MF:nucleosome-dependent ATPase activity;MF:ATP binding;	K10875	RAD54L, RAD54	map03440	Homologous recombination	COG0553	L:Replication, recombination and repair	KEH43046.1	chromatin remodeling complex subunit [Medicago truncatula]	sp|Q9M297|CLSY1_ARATH;	SNF2 domain-containing protein CLASSY 1 OS=Arabidopsis thaliana OX=3702 GN=CLSY1 PE=1 SV=1;	PF00176.25;PF00271.33;PF04851.17;PF16719.7	SNF2-rel_dom;Helicase_C;ResIII;SAWADEE	SNF2-related domain;Helicase conserved C-terminal domain;Type III restriction enzyme, res subunit;SAWADEE domain
MS.gene005169	------	------	------	------	------	------	ENOG4111RXD	S:Function unknown	XP_013469010.1	late embryogenesis abundant protein D-34 [Medicago truncatula]	sp|P09444|LEA34_GOSHI;	Late embryogenesis abundant protein D-34 OS=Gossypium hirsutum OX=3635 PE=3 SV=1;	PF04927.14	SMP	Seed maturation protein
MS.gene005170	GO:001802	MF:histone-lysine N-methyltransferase activity;	------	------	------	------	ENOG410Z61K	S:Function unknown	XP_013469011.1	uncharacterized protein LOC25484662 [Medicago truncatula]	------	------	PF10440.11	WIYLD	Ubiquitin-binding WIYLD domain
MS.gene005195	GO:0003824;GO:001679	MF:catalytic activity;MF:phosphatase activity;	------	------	------	------	ENOG4111HP2	T:Signal transduction mechanisms	XP_003591056.1	phosphoglycerate mutase-like protein AT74 [Medicago truncatula]	sp|Q9MAA2|AT74_ARATH;	Phosphoglycerate mutase-like protein AT74 OS=Arabidopsis thaliana OX=3702 GN=At3g05170 PE=2 SV=1;	PF00300.24	His_Phos_1	Histidine phosphatase superfamily
MS.gene005358	------	------	------	------	------	------	------	------	KEH43133.1	hypothetical protein MTR_1g484990 [Medicago truncatula]	------	------	PF05553.13	DUF761	Cotton fibre expressed protein
MS.gene005391	GO:0071704;GO:0005576;GO:001698	BP:organic substance metabolic process;CC:extracellular region;MF:mannan endo-1,4-beta-mannosidase activity;	K19355	MAN	map00051	Fructose and mannose metabolism	COG3934	G:Carbohydrate transport and metabolism	XP_024630868.1	mannan endo-1,4-beta-mannosidase 4 isoform X1 [Medicago truncatula]	sp|Q8L5J1|MAN4_SOLLC;	Mannan endo-1,4-beta-mannosidase 4 OS=Solanum lycopersicum OX=4081 GN=MAN4 PE=1 SV=2;	PF00150.20	Cellulase	Cellulase
MS.gene005435	GO:0005975;GO:0006367;GO:0005737;GO:0016021;GO:0005673;GO:0005634;GO:0004842;GO:0016746;GO:0003677;GO:0016874;GO:000374	BP:carbohydrate metabolic process;BP:transcription initiation from RNA polymerase II promoter;CC:cytoplasm;CC:integral component of membrane;CC:transcription factor TFIIE complex;CC:nucleus;MF:ubiquitin-protein transferase activity;MF:transferase activity, transferring acyl groups;MF:DNA binding;MF:ligase activity;MF:translation initiation factor activity;	K03137	TFIIE2, GTF2E2, TFA2	map03022	Basal transcription factors	ENOG410YC2C	O:Posttranslational modification, protein turnover, chaperones	AES79080.2	raffinose synthase or seed inhibition protein Sip1 [Medicago truncatula]	sp|Q9C7R6|PUB17_ARATH;	U-box domain-containing protein 17 OS=Arabidopsis thaliana OX=3702 GN=PUB17 PE=2 SV=1;	PF05691.14	Raffinose_syn	Raffinose synthase or seed imbibition protein Sip1
MS.gene005478	GO:0016021;GO:001602	CC:integral component of membrane;CC:membrane;	------	------	------	------	ENOG41123NR	S:Function unknown	XP_003591333.2	uncharacterized protein LOC11415935 [Medicago truncatula]	------	------	------	------	------
MS.gene005488	GO:0006355;GO:0005634;GO:0003700;GO:004356	BP:regulation of transcription, DNA-templated;CC:nucleus;MF:transcription factor activity, sequence-specific DNA binding;MF:sequence-specific DNA binding;	K09422	MYBP	------	------	COG5147	K:Transcription	XP_003591357.1	transcription factor JAMYB [Medicago truncatula]	sp|Q10MB4|MYB2_ORYSJ;	Transcription factor MYB2 OS=Oryza sativa subsp. japonica OX=39947 GN=MYB2 PE=2 SV=1;	PF00249.33;PF13921.8	Myb_DNA-binding;Myb_DNA-bind_6	Myb-like DNA-binding domain;Myb-like DNA-binding domain
MS.gene005494	GO:0010143;GO:0010025;GO:0005783;GO:0016020;GO:0004467;GO:001687	BP:cutin biosynthetic process;BP:wax biosynthetic process;CC:endoplasmic reticulum;CC:membrane;MF:long-chain fatty acid-CoA ligase activity;MF:ligase activity;	K01897	ACSL, fadD	map04146;map00061;map00071	Peroxisome;Fatty acid biosynthesis;Fatty acid degradation	COG1022	I:Lipid transport and metabolism	XP_039685731.1	long chain acyl-CoA synthetase 1-like isoform X1 [Medicago truncatula]	sp|O22898|LACS1_ARATH;	Long chain acyl-CoA synthetase 1 OS=Arabidopsis thaliana OX=3702 GN=LACS1 PE=2 SV=1;	PF00501.30;PF13193.8	AMP-binding;AMP-binding_C	AMP-binding enzyme;AMP-binding enzyme C-terminal domain
MS.gene005561	GO:007194	CC:cell periphery;	------	------	------	------	ENOG410XS0C;ENOG410ZSVX	S:Function unknown;	KEH43215.1	pollen Ole e I family allergen [Medicago truncatula]	sp|O81417|SRPP_ARATH;	Protein SEED AND ROOT HAIR PROTECTIVE PROTEIN OS=Arabidopsis thaliana OX=3702 GN=SRPP PE=1 SV=1;	PF01190.19	Pollen_Ole_e_1	Pollen protein Ole e 1 like
MS.gene005595	GO:0016020;GO:0016746;GO:0016298;GO:000384	CC:membrane;MF:transferase activity, transferring acyl groups;MF:lipase activity;MF:2-acylglycerol O-acyltransferase activity;	K18368;K01054	CSE;MGLL	map00940;map00561	Phenylpropanoid biosynthesis;Glycerolipid metabolism	COG2267	I:Lipid transport and metabolism	XP_003591520.1	caffeoylshikimate esterase [Medicago truncatula]	sp|Q9C942|CSE_ARATH;	Caffeoylshikimate esterase OS=Arabidopsis thaliana OX=3702 GN=CSE PE=1 SV=1;	PF12146.10;PF00561.22;PF12697.9	Hydrolase_4;Abhydrolase_1;Abhydrolase_6	Serine aminopeptidase, S33;alpha/beta hydrolase fold;Alpha/beta hydrolase family
MS.gene00563	GO:0008408;GO:0003723;GO:0003676;GO:003389	MF:3'-5' exonuclease activity;MF:RNA binding;MF:nucleic acid binding;MF:ribonuclease D activity;	K18740	EXD1, EGL	------	------	ENOG4111GM1	S:Function unknown	XP_013465924.1	egalitarian protein homolog [Medicago truncatula]	sp|Q8NHP7|EXD1_HUMAN;	piRNA biogenesis protein EXD1 OS=Homo sapiens OX=9606 GN=EXD1 PE=1 SV=4;	PF01612.22;PF00013.31	DNA_pol_A_exo1;KH_1	3'-5' exonuclease;KH domain
MS.gene005721	GO:0006351;GO:004356	BP:transcription, DNA-templated;MF:sequence-specific DNA binding;	------	------	------	------	ENOG410YEGW	K:Transcription	AES61916.1	transcription factor bZIP protein, putative [Medicago truncatula]	sp|Q39162|TGA4_ARATH;	Transcription factor TGA4 OS=Arabidopsis thaliana OX=3702 GN=TGA4 PE=1 SV=2;	PF14144.8	DOG1	Seed dormancy control
MS.gene005875	GO:0016491;GO:003378	MF:oxidoreductase activity;MF:leucoanthocyanidin reductase activity;	K13081	LAR	map00941	Flavonoid biosynthesis	ENOG410YEHW	S:Function unknown	XP_003591830.1	leucoanthocyanidin reductase [Medicago truncatula]	sp|Q84V83|LAR_DESUN;	Leucoanthocyanidin reductase OS=Desmodium uncinatum OX=225101 GN=LAR PE=1 SV=1;	PF05368.15;PF13460.8	NmrA;NAD_binding_10	NmrA-like family;NA
MS.gene005934	GO:0051603;GO:0005764;GO:0005615;GO:0004197;GO:000823	BP:proteolysis involved in cellular protein catabolic process;CC:lysosome;CC:extracellular space;MF:cysteine-type endopeptidase activity;MF:cysteine-type peptidase activity;	K01373	CTSF	map04626	Plant-pathogen interaction	COG4870	O:Posttranslational modification, protein turnover, chaperones	XP_013469438.1	probable cysteine protease RD19D [Medicago truncatula]	sp|Q8VYS0|RD19D_ARATH;	Probable cysteine protease RD19D OS=Arabidopsis thaliana OX=3702 GN=RD19D PE=2 SV=1;	PF00112.25;PF08246.14;PF03051.17	Peptidase_C1;Inhibitor_I29;Peptidase_C1_2	Papain family cysteine protease;Cathepsin propeptide inhibitor domain;Peptidase C1-like family
MS.gene005939	GO:001602	CC:integral component of membrane;	------	------	------	------	ENOG410YI9M	S:Function unknown	XP_013469424.1	membrane protein PM19L [Medicago truncatula]	sp|Q6L4D2|PM19L_ORYSJ;	Membrane protein PM19L OS=Oryza sativa subsp. japonica OX=39947 GN=PM19L PE=2 SV=1;	------	------	------
MS.gene005956	GO:0006869;GO:0016021;GO:0005783;GO:000828	BP:lipid transport;CC:integral component of membrane;CC:endoplasmic reticulum;MF:lipid binding;	------	------	------	------	COG5038	S:Function unknown	XP_024641077.2	synaptotagmin-3 [Medicago truncatula]	sp|Q7XA06|SYT3_ARATH;	Synaptotagmin-3 OS=Arabidopsis thaliana OX=3702 GN=SYT3 PE=2 SV=1;	PF00168.32;PF17047.7	C2;SMP_LBD	C2 domain;Synaptotagmin-like mitochondrial-lipid-binding domain
MS.gene006041	------	------	------	------	------	------	------	------	XP_013469517.1	gibberellin-regulated protein 2 [Medicago truncatula]	------	------	------	------	------
MS.gene006089	GO:0005737;GO:0005829;GO:1990904;GO:0005634;GO:0008143;GO:0008266;GO:0003730;GO:000372	CC:cytoplasm;CC:cytosol;CC:ribonucleoprotein complex;CC:nucleus;MF:pol;MF:pol;MF:mRNA 3'-UTR binding;MF:RNA binding;	K13126	PABPC	map03018;map03015	RNA degradation;mRNA surveillance pathway	ENOG410XR5X	S:Function unknown	XP_013469585.1	polyadenylate-binding protein 3 [Medicago truncatula]	sp|Q05196|PABP5_ARATH;	Polyadenylate-binding protein 5 OS=Arabidopsis thaliana OX=3702 GN=PAB5 PE=1 SV=3;	PF00076.24;PF00658.20;PF13893.8	RRM_1;PABP;RRM_5	RNA recognition motif.;Poly-adenylate binding protein, unique domain;RNA recognition motif.
MS.gene006125	GO:001602	CC:integral component of membrane;	------	------	------	------	ENOG4111Z29	S:Function unknown	AFK38910.1	unknown [Medicago truncatula]	------	------	------	------	------
MS.gene006128	GO:001602	CC:integral component of membrane;	------	------	------	------	ENOG4111Z29	S:Function unknown	XP_003592057.1	uncharacterized protein LOC11420350 [Medicago truncatula]	------	------	------	------	------
MS.gene006155	GO:0009833;GO:0030244;GO:0071555;GO:0016021;GO:0005802;GO:0005886;GO:0016760;GO:0016759;GO:004687	BP:plant-type primary cell wall biogenesis;BP:cellulose biosynthetic process;BP:cell wall organization;CC:integral component of membrane;CC:trans-Golgi network;CC:plasma membrane;MF:cellulose synthas;MF:cellulose synthase activity;MF:metal ion binding;	K10999	CESA	------	------	COG1215	M:Cell wall/membrane/envelope biogenesis	XP_003592086.3	cellulose synthase A catalytic subunit 5 [UDP-forming] [Medicago truncatula]	sp|O48947|CESA2_ARATH;	Cellulose synthase A catalytic subunit 2 [UDP-forming] OS=Arabidopsis thaliana OX=3702 GN=CESA2 PE=1 SV=1;	PF03552.16;PF14569.8;PF13632.8;PF14570.8;PF02318.18	Cellulose_synt;zf-UDP;Glyco_trans_2_3;zf-RING_4;FYVE_2	Cellulose synthase;Zinc-binding RING-finger;Glycosyl transferase family group 2;RING/Ubox like zinc-binding domain;FYVE-type zinc finger
MS.gene006168	GO:001602	CC:integral component of membrane;	------	------	------	------	ENOG410YFZ5	S:Function unknown	XP_003592100.1	protein ROH1 [Medicago truncatula]	sp|Q9CAK4|ROH1_ARATH;	Protein ROH1 OS=Arabidopsis thaliana OX=3702 GN=ROH1 PE=1 SV=1;	PF05633.13;PF05055.14	BPS1;DUF677	Protein BYPASS1-related;Protein of unknown function
MS.gene006218	GO:0016021;GO:002285	CC:integral component of membrane;MF:transmembrane transporter activity;	------	------	------	------	ENOG41101S9	T:Signal transduction mechanisms	AES62432.2	SPX (SYG1/Pho81/XPR1) domain protein MFS transporter [Medicago truncatula]	sp|Q93ZQ5|SPXM3_ARATH;	SPX domain-containing membrane protein At4g22990 OS=Arabidopsis thaliana OX=3702 GN=At4g22990 PE=2 SV=2;	PF07690.18;PF03105.21;PF00083.26	MFS_1;SPX;Sugar_tr	Major Facilitator Superfamily;SPX domain;Sugar
MS.gene006227	GO:004687	MF:metal ion binding;	------	------	------	------	COG2608;ENOG4111AW0	S:Function unknown;	XP_003592192.1	heavy metal-associated isoprenylated plant protein 39 [Medicago truncatula]	sp|O03982|HIP39_ARATH;	Heavy metal-associated isoprenylated plant protein 39 OS=Arabidopsis thaliana OX=3702 GN=HIPP39 PE=2 SV=1;	PF00403.28	HMA	Heavy-metal-associated domain
MS.gene006229	------	------	------	------	------	------	------	------	KEH43673.1	hypothetical protein MTR_1g099825 [Medicago truncatula]	------	------	------	------	------
MS.gene006253	------	------	------	------	------	------	ENOG410ZKD7	S:Function unknown	XP_003606816.1	uncharacterized protein LOC11416828 [Medicago truncatula]	------	------	PF06075.14	DUF936	Plant protein of unknown function
MS.gene006296	------	------	------	------	------	------	ENOG410YD6D	S:Function unknown	XP_013469665.1	putative F-box protein PP2-B12 [Medicago truncatula]	sp|Q9ZVQ6|P2B10_ARATH;	F-box protein PP2-B10 OS=Arabidopsis thaliana OX=3702 GN=PP2B10 PE=1 SV=1;	PF14299.8;PF00646.35	PP2;F-box	Phloem protein 2;F-box domain
MS.gene006312	------	------	------	------	------	------	ENOG410YAVM	S:Function unknown	XP_013469689.1	F-box/LRR-repeat protein At3g48880 [Medicago truncatula]	sp|Q9M2Z5|FBL53_ARATH;	F-box/LRR-repeat protein At3g48880 OS=Arabidopsis thaliana OX=3702 GN=At3g48880 PE=2 SV=1;	------	------	------
MS.gene006323	GO:0005634;GO:0008289;GO:0000981;GO:000367	CC:nucleus;MF:lipid binding;MF:RNA polymerase II transcription factor activity, sequence-specific DNA binding;MF:DNA binding;	K09338	HD-ZIP	------	------	ENOG410XSUD;ENOG410ZPYC;ENOG411107H	K:Transcription;	XP_024625328.1	homeobox-leucine zipper protein ANTHOCYANINLESS 2 isoform X1 [Medicago truncatula]	sp|Q9M2E8|HDG1_ARATH;	Homeobox-leucine zipper protein HDG1 OS=Arabidopsis thaliana OX=3702 GN=HDG1 PE=2 SV=1;	PF01852.21;PF00046.31;PF05920.13	START;Homeodomain;Homeobox_KN	START domain;Homeodomain;Homeobox KN domain
MS.gene006325	GO:0016787;GO:000551	MF:hydrolase activity;MF:calmodulin binding;	------	------	------	------	ENOG4111C7U;ENOG4111BCJ	S:Function unknown;	XP_003592300.1	protein IQ-DOMAIN 1 [Medicago truncatula]	sp|Q9FIT1|IQD23_ARATH;	Protein IQ-DOMAIN 23 OS=Arabidopsis thaliana OX=3702 GN=IQD23 PE=1 SV=1;	PF13178.8;PF00612.29	DUF4005;IQ	Protein of unknown function;IQ calmodulin-binding motif
MS.gene006333	GO:0005737;GO:0005634;GO:0016787;GO:0008408;GO:0004527;GO:0003676;GO:000367	CC:cytoplasm;CC:nucleus;MF:hydrolase activity;MF:3'-5' exonuclease activity;MF:exonuclease activity;MF:nucleic acid binding;MF:DNA helicase activity;	------	------	------	------	ENOG410XS63	S:Function unknown	XP_024627297.1	uncharacterized protein LOC112416796 [Medicago truncatula]	------	------	------	------	------
MS.gene006341	GO:0005634;GO:0003700;GO:000367	CC:nucleus;MF:transcription factor activity, sequence-specific DNA binding;MF:DNA binding;	------	------	------	------	ENOG410YK37	K:Transcription	AES62573.1	dehydration-responsive element-binding protein [Medicago truncatula]	sp|Q9M0L0|DRE1A_ARATH;	Dehydration-responsive element-binding protein 1A OS=Arabidopsis thaliana OX=3702 GN=DREB1A PE=1 SV=2;	PF00847.22	AP2	AP2 domain
MS.gene006357	GO:0019252;GO:0016773;GO:0008865;GO:001630	BP:starch biosynthetic process;MF:phosphotransferase activity, alcohol group as acceptor;MF:fructokinase activity;MF:kinase activity;	K00847	E2.7.1.4, scrK	map00520;map00500;map00051	Amino sugar and nucleotide sugar metabolism;Starch and sucrose metabolism;Fructose and mannose metabolism	COG0524	G:Carbohydrate transport and metabolism	XP_003592350.1	probable fructokinase-7 [Medicago truncatula]	sp|Q9FLH8|SCRK7_ARATH;	Probable fructokinase-7 OS=Arabidopsis thaliana OX=3702 GN=At5g51830 PE=1 SV=1;	PF00294.26	PfkB	pfkB family carbohydrate kinase
MS.gene006367	GO:0016021;GO:0005524;GO:000467	CC:integral component of membrane;MF:ATP binding;MF:protein kinase activity;	------	------	------	------	COG0515	T:Signal transduction mechanisms	XP_039685874.1	receptor-like serine/threonine-protein kinase At2g45590 [Medicago truncatula]	sp|O64639|Y2559_ARATH;	Receptor-like serine/threonine-protein kinase At2g45590 OS=Arabidopsis thaliana OX=3702 GN=At2g45590 PE=2 SV=1;	PF00069.27;PF07714.19	Pkinase;PK_Tyr_Ser-Thr	Protein kinase domain;Protein tyrosine and serine/threonine kinase
MS.gene006428	GO:0009086;GO:0033528;GO:0032259;GO:0005886;GO:0008898;GO:0008168;GO:0047150;GO:0046872;GO:000827	BP:methionine biosynthetic process;BP:S-methylmethionine cycle;BP:methylation;CC:plasma membrane;MF:S-adenosylmethionine-homocysteine S-methyltransferase activity;MF:methyltransferase activity;MF:betaine-homocysteine S-methyltransferase activity;MF:metal ion binding;MF:zinc ion binding;	K00547	mmuM, BHMT2	map00270	Cysteine and methionine metabolism	COG2040	E:Amino acid transport and metabolism	KEH43840.1	homocysteine S-methyltransferase-like protein [Medicago truncatula]	sp|Q8LAX0|HMT3_ARATH;	Homocysteine S-methyltransferase 3 OS=Arabidopsis thaliana OX=3702 GN=HMT3 PE=1 SV=2;	PF02574.18	S-methyl_trans	Homocysteine S-methyltransferase
MS.gene006431	GO:0005773;GO:0033095;GO:0016021;GO:004573	CC:vacuole;CC:aleurone grain;CC:integral component of membrane;MF:nutrient reservoir activity;	------	------	------	------	ENOG410YEDB	S:Function unknown	XP_039685893.1	provicilin [Medicago truncatula]	sp|P13915|CVCA_PEA;	Convicilin OS=Pisum sativum OX=3888 GN=CVCA PE=1 SV=1;	PF00190.24	Cupin_1	Cupin
MS.gene006432	GO:0005773;GO:0033095;GO:0016021;GO:004573	CC:vacuole;CC:aleurone grain;CC:integral component of membrane;MF:nutrient reservoir activity;	------	------	------	------	ENOG410YEDB	S:Function unknown	KEH43848.1	vicilin 47 kDa protein [Medicago truncatula]	sp|P13915|CVCA_PEA;	Convicilin OS=Pisum sativum OX=3888 GN=CVCA PE=1 SV=1;	PF00190.24	Cupin_1	Cupin
MS.gene006436	GO:0006869;GO:0031225;GO:0005886;GO:000828	BP:lipid transport;CC:anchored component of membrane;CC:plasma membrane;MF:lipid binding;	------	------	------	------	ENOG410Z3HC	S:Function unknown	XP_013469814.1	non-specific lipid transfer protein GPI-anchored 5 isoform X1 [Medicago truncatula]	sp|Q9LJ86|LTPG5_ARATH;	Non-specific lipid transfer protein GPI-anchored 5 OS=Arabidopsis thaliana OX=3702 GN=LTPG5 PE=2 SV=1;	PF14368.8;PF00234.24	LTP_2;Tryp_alpha_amyl	Probable lipid transfer;Protease inhibitor/seed storage/LTP family
MS.gene006437	GO:0006869;GO:0031225;GO:0005886;GO:000828	BP:lipid transport;CC:anchored component of membrane;CC:plasma membrane;MF:lipid binding;	------	------	------	------	ENOG410Z3HC	S:Function unknown	XP_013469814.1	non-specific lipid transfer protein GPI-anchored 5 isoform X1 [Medicago truncatula]	sp|Q9LJ86|LTPG5_ARATH;	Non-specific lipid transfer protein GPI-anchored 5 OS=Arabidopsis thaliana OX=3702 GN=LTPG5 PE=2 SV=1;	PF14368.8;PF00234.24	LTP_2;Tryp_alpha_amyl	Probable lipid transfer;Protease inhibitor/seed storage/LTP family
MS.gene006438	GO:0006869;GO:0016021;GO:0031225;GO:0005886;GO:000828	BP:lipid transport;CC:integral component of membrane;CC:anchored component of membrane;CC:plasma membrane;MF:lipid binding;	------	------	------	------	ENOG410Z3HC	S:Function unknown	RHN82001.1	putative plant lipid transfer protein/Par allergen [Medicago truncatula]	sp|Q9LJ86|LTPG5_ARATH;	Non-specific lipid transfer protein GPI-anchored 5 OS=Arabidopsis thaliana OX=3702 GN=LTPG5 PE=2 SV=1;	------	------	------
MS.gene006449	------	------	------	------	------	------	ENOG4111RXD	S:Function unknown	XP_013469831.1	late embryogenesis abundant protein D-34 [Medicago truncatula]	sp|P09444|LEA34_GOSHI;	Late embryogenesis abundant protein D-34 OS=Gossypium hirsutum OX=3635 PE=3 SV=1;	PF04927.14	SMP	Seed maturation protein
MS.gene006477	GO:0016787;GO:003388	MF:hydrolase activity;MF:pyridoxal phosphatase activity;	K07025	K07025	------	------	COG1011	S:Function unknown	XP_003592405.1	suppressor of disruption of TFIIS [Medicago truncatula]	------	------	PF13419.8;PF13242.8;PF00702.28	HAD_2;Hydrolase_like;Hydrolase	Haloacid dehalogenase-like hydrolase;HAD-hyrolase-like;haloacid dehalogenase-like hydrolase
MS.gene006508	GO:0006741;GO:0019674;GO:000395	BP:NADP biosynthetic process;BP:NAD metabolic process;MF:NAD+ kinase activity;	K00858	ppnK, NADK	map00760;map01240	Nicotinate and nicotinamide metabolism;Biosynthesis of cofactors	COG0061	G:Carbohydrate transport and metabolism	XP_003607363.1	NAD(H) kinase 1 [Medicago truncatula]	sp|Q56YN3|NADK1_ARATH;	NA;	PF20143.1;PF01513.23;PF00781.26	NAD_kinase_C;NAD_kinase;DAGK_cat	ATP-NAD kinase C-terminal domain;ATP-NAD kinase N-terminal domain;Diacylglycerol kinase catalytic domain
MS.gene006553	GO:0046658;GO:0016021;GO:000905	CC:anchored component of plasma membrane;CC:integral component of membrane;MF:electron carrier activity;	------	------	------	------	ENOG410YS9Y	S:Function unknown	XP_013456628.1	mavicyanin [Medicago truncatula]	sp|Q9SK27|ENL1_ARATH;	Early nodulin-like protein 1 OS=Arabidopsis thaliana OX=3702 GN=At2g25060 PE=2 SV=2;	PF02298.19	Cu_bind_like	Plastocyanin-like domain
MS.gene006566	GO:0009833;GO:0030244;GO:0016021;GO:0005802;GO:0005886;GO:0051753;GO:0016760;GO:004751	BP:plant-type primary cell wall biogenesis;BP:cellulose biosynthetic process;CC:integral component of membrane;CC:trans-Golgi network;CC:plasma membrane;MF:mannan synthase activity;MF:cellulose synthas;MF:1,4-beta-D-xylan synthase activity;	K20924	CSLD	------	------	COG1215	M:Cell wall/membrane/envelope biogenesis	XP_003607427.1	cellulose synthase-like protein D3 [Medicago truncatula]	sp|Q9M9M4|CSLD3_ARATH;	Cellulose synthase-like protein D3 OS=Arabidopsis thaliana OX=3702 GN=CSLD3 PE=1 SV=1;	PF03552.16;PF14570.8;PF13632.8	Cellulose_synt;zf-RING_4;Glyco_trans_2_3	Cellulose synthase;RING/Ubox like zinc-binding domain;Glycosyl transferase family group 2
MS.gene006606	GO:0046658;GO:0016021;GO:000905	CC:anchored component of plasma membrane;CC:integral component of membrane;MF:electron carrier activity;	------	------	------	------	ENOG410Z06C	S:Function unknown	XP_003607475.1	early nodulin-like protein 2 [Medicago truncatula]	sp|Q9T076|ENL2_ARATH;	Early nodulin-like protein 2 OS=Arabidopsis thaliana OX=3702 GN=At4g27520 PE=1 SV=1;	PF02298.19	Cu_bind_like	Plastocyanin-like domain
MS.gene00671	GO:0007030;GO:0006888;GO:0006886;GO:0005794;GO:0016021;GO:0005783;GO:0005793;GO:003013	BP:Golgi organization;BP:ER to Golgi vesicle-mediated transport;BP:intracellular protein transport;CC:Golgi apparatus;CC:integral component of membrane;CC:endoplasmic reticulum;CC:endoplasmic reticulum-Golgi intermediate compartment;CC:ER to Golgi transport vesicle;	K20352	TMED10, ERV25	------	------	ENOG410XTBQ	U:Intracellular trafficking, secretion, and vesicular transport	XP_003593047.1	transmembrane emp24 domain-containing protein p24delta3 [Medicago truncatula]	sp|Q6IDL4|P24D3_ARATH;	Transmembrane emp24 domain-containing protein p24delta3 OS=Arabidopsis thaliana OX=3702 GN=At1g09580 PE=1 SV=1;	PF01105.26	EMP24_GP25L	emp24/gp25L/p24 family/GOLD
MS.gene006777	GO:0005975;GO:0102483;GO:0008422;GO:000455	BP:carbohydrate metabolic process;MF:scopolin beta-glucosidase activity;MF:beta-glucosidase activity;MF:hydrolase activity, hydrolyzing O-glycosyl compounds;	K01188	E3.2.1.21	map00460;map00940;map00500	Cyanoamino acid metabolism;Phenylpropanoid biosynthesis;Starch and sucrose metabolism	COG2723	G:Carbohydrate transport and metabolism	XP_013456735.1	beta-glucosidase 25 [Medicago truncatula]	sp|Q9FIU7|BGL41_ARATH;	Putative beta-glucosidase 41 OS=Arabidopsis thaliana OX=3702 GN=BGLU41 PE=3 SV=2;	PF00232.20	Glyco_hydro_1	Glycosyl hydrolase family 1
MS.gene006845	GO:0043161;GO:0010992;GO:0005737;GO:0005634;GO:004313	BP:proteasome-mediated ubiquitin-dependent protein catabolic process;BP:ubiquitin homeostasis;CC:cytoplasm;CC:nucleus;MF:ubiquitin binding;	K14018	PLAA, DOA1, UFD3	map04141	Protein processing in endoplasmic reticulum	ENOG410XS67	S:Function unknown	PNX92538.1	phospholipase A-2-activating protein, partial [Trifolium pratense]	sp|P27612|PLAP_MOUSE;	Phospholipase A-2-activating protein OS=Mus musculus OX=10090 GN=Plaa PE=1 SV=4;	PF00400.34	WD40	WD domain, G-beta repeat
MS.gene006851	------	------	------	------	------	------	ENOG41116E9;ENOG41117U1	S:Function unknown;	XP_003607801.1	PLASMODESMATA CALLOSE-BINDING PROTEIN 4 [Medicago truncatula]	sp|Q9FZ86|PDCB3_ARATH;	PLASMODESMATA CALLOSE-BINDING PROTEIN 3 OS=Arabidopsis thaliana OX=3702 GN=PDCB3 PE=1 SV=1;	PF07983.15	X8	X8 domain
MS.gene006989	------	------	------	------	------	------	------	------	------	------	------	------	------	------	------
MS.gene007021	GO:0005634;GO:0046983;GO:0046872;GO:000367	CC:nucleus;MF:protein dimerization activity;MF:metal ion binding;MF:DNA binding;	------	------	------	------	ENOG410YZKH	S:Function unknown	PNY17566.1	HAT family dimerization domain-containing protein [Trifolium pratense]	sp|Q75HY5|RSLE3_ORYSJ;	Zinc finger BED domain-containing protein RICESLEEPER 3 OS=Oryza sativa subsp. japonica OX=39947 GN=Os05g0583200 PE=2 SV=1;	------	------	------
MS.gene007045	GO:0042545;GO:0045490;GO:0005618;GO:0016021;GO:0046910;GO:0030599;GO:004533	BP:cell wall modification;BP:pectin catabolic process;CC:cell wall;CC:integral component of membrane;MF:pectinesterase inhibitor activity;MF:pectinesterase activity;MF:aspartyl esterase activity;	K01051	E3.1.1.11	map00040	Pentose and glucuronate interconversions	COG4677	G:Carbohydrate transport and metabolism	XP_013450290.2	probable pectinesterase 30 [Medicago truncatula]	sp|Q1PEC0|PME42_ARATH;	Probable pectinesterase/pectinesterase inhibitor 42 OS=Arabidopsis thaliana OX=3702 GN=PME42 PE=2 SV=1;	PF01095.21	Pectinesterase	Pectinesterase
MS.gene007047	GO:0042545;GO:0045490;GO:0005618;GO:0016021;GO:0046910;GO:0030599;GO:004533	BP:cell wall modification;BP:pectin catabolic process;CC:cell wall;CC:integral component of membrane;MF:pectinesterase inhibitor activity;MF:pectinesterase activity;MF:aspartyl esterase activity;	K01051	E3.1.1.11	map00040	Pentose and glucuronate interconversions	COG4677	G:Carbohydrate transport and metabolism	XP_013450290.2	probable pectinesterase 30 [Medicago truncatula]	sp|O48711|PME12_ARATH;	Probable pectinesterase/pectinesterase inhibitor 12 OS=Arabidopsis thaliana OX=3702 GN=PME12 PE=2 SV=1;	PF01095.21	Pectinesterase	Pectinesterase
MS.gene007107	------	------	------	------	------	------	ENOG410ZS6R	S:Function unknown	XP_013450234.1	uncharacterized protein LOC25499503 [Medicago truncatula]	------	------	------	------	------
MS.gene007124	GO:0015743;GO:0016021;GO:000970	BP:malate transport;CC:integral component of membrane;CC:plant-type vacuole membrane;	------	------	------	------	ENOG410XR8V	S:Function unknown	XP_013450214.1	aluminum-activated malate transporter 8 [Medicago truncatula]	sp|Q9SRM9|ALMT8_ARATH;	Aluminum-activated malate transporter 8 OS=Arabidopsis thaliana OX=3702 GN=ALMT8 PE=3 SV=1;	PF11744.10;PF13515.8;PF04632.14	ALMT;FUSC_2;FUSC	Aluminium activated malate transporter;Fusaric acid resistance protein-like;Fusaric acid resistance protein family
MS.gene007135	GO:001602	CC:integral component of membrane;	------	------	------	------	ENOG410YQDC	S:Function unknown	XP_013450201.1	NDR1/HIN1-like protein 10 [Medicago truncatula]	sp|Q9SJ52|NHL10_ARATH;	NDR1/HIN1-like protein 10 OS=Arabidopsis thaliana OX=3702 GN=NHL10 PE=2 SV=1;	PF03168.15	LEA_2	Late embryogenesis abundant protein
MS.gene007141	GO:0046658;GO:0016021;GO:000950	CC:anchored component of plasma membrane;CC:integral component of membrane;CC:plasmodesma;	------	------	------	------	ENOG410YGQV	S:Function unknown	XP_013450194.1	NDR1/HIN1-like protein 10 [Medicago truncatula]	sp|Q9SJ52|NHL10_ARATH;	NDR1/HIN1-like protein 10 OS=Arabidopsis thaliana OX=3702 GN=NHL10 PE=2 SV=1;	------	------	------
MS.gene007161	GO:0006412;GO:0005840;GO:0003735;GO:001649	BP:translation;CC:ribosome;MF:structural constituent of ribosome;MF:oxidoreductase activity;	------	------	------	------	COG1028	S:Function unknown	BBH07592.1	NAD(P)-binding Rossmann-fold superfamily protein [Prunus dulcis]	sp|Q94KL7|SILD_FORIN;	Secoisolariciresinol dehydrogenase;	PF13561.8;PF00106.27	adh_short_C2;adh_short	Enoyl;short chain dehydrogenase
MS.gene007180	GO:0006355;GO:000367	BP:regulation of transcription, DNA-templated;MF:DNA binding;	------	------	------	------	ENOG41114GP;ENOG410YGJ5	S:Function unknown;	XP_013450122.1	NAC domain-containing protein 90 [Medicago truncatula]	sp|Q9FMR3|NAC90_ARATH;	NAC domain-containing protein 90 OS=Arabidopsis thaliana OX=3702 GN=NAC090 PE=1 SV=1;	------	------	------
MS.gene007183	GO:0006355;GO:000367	BP:regulation of transcription, DNA-templated;MF:DNA binding;	------	------	------	------	ENOG41114GP;ENOG410YGJ5	S:Function unknown;	XP_013450122.1	NAC domain-containing protein 90 [Medicago truncatula]	sp|Q9FMR3|NAC90_ARATH;	NAC domain-containing protein 90 OS=Arabidopsis thaliana OX=3702 GN=NAC090 PE=1 SV=1;	------	------	------
MS.gene007237	GO:0046872;GO:000399	MF:metal ion binding;MF:acid phosphatase activity;	K22390	ACP7	------	------	COG1409	S:Function unknown	XP_003625798.2	probable purple acid phosphatase 20 [Medicago truncatula]	sp|Q9LXI7|PPA20_ARATH;	Probable purple acid phosphatase 20 OS=Arabidopsis thaliana OX=3702 GN=PAP20 PE=2 SV=1;	------	------	------
MS.gene007238	GO:0046872;GO:000399	MF:metal ion binding;MF:acid phosphatase activity;	K22390	ACP7	------	------	COG1409	S:Function unknown	XP_003625798.2	probable purple acid phosphatase 20 [Medicago truncatula]	sp|Q9LXI7|PPA20_ARATH;	Probable purple acid phosphatase 20 OS=Arabidopsis thaliana OX=3702 GN=PAP20 PE=2 SV=1;	PF00149.30;PF14008.8;PF16656.7	Metallophos;Metallophos_C;Pur_ac_phosph_N	Calcineurin-like phosphoesterase;Iron/zinc purple acid phosphatase-like protein C;Purple acid Phosphatase, N-terminal domain
MS.gene007247	GO:0009414;GO:000370	BP:response to water deprivation;MF:transcription factor activity, sequence-specific DNA binding;	------	------	------	------	ENOG410XYNZ	S:Function unknown	XP_003625781.1	uncharacterized protein LOC11434766 isoform X1 [Medicago truncatula]	------	------	PF00170.23	bZIP_1	bZIP transcription factor
MS.gene007256	GO:0016021;GO:0016787;GO:0042626;GO:0005524;GO:001541	CC:integral component of membrane;MF:hydrolase activity;MF:ATPase activity, coupled to transmembrane movement of substances;MF:ATP binding;MF:ATPase-coupled sulfate transmembrane transporter activity;	------	------	------	------	COG0842	V:Defense mechanisms	XP_003625773.2	ABC transporter G family member 39 [Medicago truncatula]	sp|Q7PC84|AB39G_ARATH;	ABC transporter G family member 39 OS=Arabidopsis thaliana OX=3702 GN=ABCG39 PE=3 SV=1;	PF01061.26;PF00005.29;PF08370.13;PF19055.2;PF14510.8;PF13191.8;PF00004.31	ABC2_membrane;ABC_tran;PDR_assoc;ABC2_membrane_7;ABC_trans_N;AAA_16;AAA	ABC-2 type transporter;ABC transporter;Plant PDR ABC transporter associated;ABC-2 type transporter;ABC-transporter N-terminal;AAA ATPase domain;ATPase family associated with various cellular activities
MS.gene007290	GO:0030388;GO:0006096;GO:0005829;GO:000433	BP:fructose 1,6-bisphosphate metabolic process;BP:glycolytic process;CC:cytosol;MF:fructose-bisphosphate aldolase activity;	K01623	ALDO	map00010;map00030;map00051;map00710	Glycolysis / Gluconeogenesis;Pentose phosphate pathway;Fructose and mannose metabolism;Carbon fixation in photosynthetic organisms	COG3588	G:Carbohydrate transport and metabolism	XP_039683373.1	fructose-bisphosphate aldolase 6, cytosolic [Medicago truncatula]	sp|Q9SJQ9|ALFC6_ARATH;	Fructose-bisphosphate aldolase 6, cytosolic OS=Arabidopsis thaliana OX=3702 GN=FBA6 PE=1 SV=1;	PF00274.21	Glycolytic	Fructose-bisphosphate aldolase class-I
MS.gene007292	GO:0030388;GO:0006096;GO:0005829;GO:000433	BP:fructose 1,6-bisphosphate metabolic process;BP:glycolytic process;CC:cytosol;MF:fructose-bisphosphate aldolase activity;	K01623	ALDO	map00010;map00030;map00051;map00710	Glycolysis / Gluconeogenesis;Pentose phosphate pathway;Fructose and mannose metabolism;Carbon fixation in photosynthetic organisms	COG3588	G:Carbohydrate transport and metabolism	XP_039683373.1	fructose-bisphosphate aldolase 6, cytosolic [Medicago truncatula]	sp|Q9SJQ9|ALFC6_ARATH;	Fructose-bisphosphate aldolase 6, cytosolic OS=Arabidopsis thaliana OX=3702 GN=FBA6 PE=1 SV=1;	PF00274.21	Glycolytic	Fructose-bisphosphate aldolase class-I
MS.gene007340	------	------	------	------	------	------	ENOG410XTQ6	S:Function unknown	XP_013450055.1	late embryogenesis abundant protein ECP63 [Medicago truncatula]	sp|P20075|LEAD8_DAUCA;	Embryonic protein DC-8 OS=Daucus carota OX=4039 PE=3 SV=1;	PF02987.18	LEA_4	Late embryogenesis abundant protein
MS.gene007400	GO:0071555;GO:0005794;GO:0016021;GO:0000139;GO:0047259;GO:0051753;GO:001675	BP:cell wall organization;CC:Golgi apparatus;CC:integral component of membrane;CC:Golgi membrane;MF:glucomannan 4-beta-mannosyltransferase activity;MF:mannan synthase activity;MF:transferase activity, transferring glycosyl groups;	K13680	CSLA	------	------	COG1215	M:Cell wall/membrane/envelope biogenesis	XP_013450004.1	glucomannan 4-beta-mannosyltransferase 1 [Medicago truncatula]	sp|Q6UDF0|CSLA1_CYATE;	Glucomannan 4-beta-mannosyltransferase 1 OS=Cyamopsis tetragonoloba OX=3832 GN=ManS PE=1 SV=1;	PF13632.8;PF13641.8;PF00535.28;PF13506.8	Glyco_trans_2_3;Glyco_tranf_2_3;Glycos_transf_2;Glyco_transf_21	Glycosyl transferase family group 2;Glycosyltransferase like family 2;Glycosyl transferase family 2;Glycosyl transferase family 21
MS.gene00747	GO:0009835;GO:0009693;GO:0031418;GO:0051213;GO:0009815;GO:0046872;GO:001649	BP:fruit ripening;BP:ethylene biosynthetic process;MF:L-ascorbic acid binding;MF:dioxygenase activity;MF:1-aminocyclopropane-1-carboxylate oxidase activity;MF:metal ion binding;MF:oxidoreductase activity;	K05933	E1.14.17.4	map00270	Cysteine and methionine metabolism	COG3491	S:Function unknown	ABF61805.1	1-aminocyclopropane-1-carboxylate oxidase [Medicago sativa]	sp|P31239|ACCO_PEA;	1-aminocyclopropane-1-carboxylate oxidase OS=Pisum sativum OX=3888 GN=ACO PE=2 SV=1;	PF03171.22;PF14226.8	2OG-FeII_Oxy;DIOX_N	2OG-F;non-haem dioxygenase in morphine synthesis N-terminal
MS.gene007502	GO:0016021;GO:006163	CC:integral component of membrane;MF:ubiquitin protein ligase activity;	------	------	------	------	ENOG41121N2	O:Posttranslational modification, protein turnover, chaperones	KEH24011.1	zinc finger, C3HC4 type (RING finger) protein [Medicago truncatula]	sp|O49500|MBR2_ARATH;	E3 ubiquitin-protein ligase MBR2 OS=Arabidopsis thaliana OX=3702 GN=MBR2 PE=1 SV=1;	PF13639.8;PF13923.8;PF12678.9;PF00097.27;PF17123.7;PF14634.8;PF13920.8;PF13445.8	zf-RING_2;zf-C3HC4_2;zf-rbx1;zf-C3HC4;zf-RING_11;zf-RING_5;zf-C3HC4_3;zf-RING_UBOX	Ring finger domain;Zinc finger, C3HC4 type;RING-H2 zinc finger domain;Zinc finger, C3HC4 type;RING-like zinc finger;zinc-RING finger domain;Zinc finger, C3HC4 type;RING-type zinc-finger
MS.gene007551	GO:001665	MF:monodehydroascorbate reductas;	K03671	trxA	------	------	ENOG4111VS2	O:Posttranslational modification, protein turnover, chaperones	XP_003625683.1	thioredoxin-like 3-3 [Medicago truncatula]	sp|Q7XSQ7|TRL33_ORYSJ;	Thioredoxin-like 3-3 OS=Oryza sativa subsp. japonica OX=39947 GN=Os04g0560200 PE=2 SV=2;	PF00085.22;PF14595.8	Thioredoxin;Thioredoxin_9	Thioredoxin;Thioredoxin
MS.gene007592	GO:0005737;GO:0005829;GO:1990904;GO:0005634;GO:0008143;GO:0008266;GO:0003723;GO:000373	CC:cytoplasm;CC:cytosol;CC:ribonucleoprotein complex;CC:nucleus;MF:pol;MF:pol;MF:RNA binding;MF:mRNA 3'-UTR binding;	K13126	PABPC	map03018;map03015	RNA degradation;mRNA surveillance pathway	ENOG410XR5X	S:Function unknown	RHN48586.1	putative polyadenylate binding protein [Medicago truncatula]	sp|Q9ZQA8|PABP7_ARATH;	Polyadenylate-binding protein 7 OS=Arabidopsis thaliana OX=3702 GN=PAB7 PE=2 SV=1;	PF00076.24;PF00658.20;PF14605.8	RRM_1;PABP;Nup35_RRM_2	RNA recognition motif.;Poly-adenylate binding protein, unique domain;Nup53/35/40-type RNA recognition motif
MS.gene007604	------	------	------	------	------	------	ENOG410XTQ6	S:Function unknown	XP_013450055.1	late embryogenesis abundant protein ECP63 [Medicago truncatula]	sp|P20075|LEAD8_DAUCA;	Embryonic protein DC-8 OS=Daucus carota OX=4039 PE=3 SV=1;	PF02987.18	LEA_4	Late embryogenesis abundant protein
MS.gene007654	GO:001602	CC:integral component of membrane;	------	------	------	------	ENOG410Z7VW	S:Function unknown	XP_013456015.1	classical arabinogalactan protein 10 [Medicago truncatula]	------	------	------	------	------
MS.gene007723	GO:0005773;GO:0005576;GO:000418	CC:vacuole;CC:extracellular region;MF:serine-type carboxypeptidase activity;	K16298	SCPL-IV	------	------	COG2939	E:Amino acid transport and metabolism	KEH29968.1	serine carboxypeptidase-like protein [Medicago truncatula]	sp|Q56WF8|SCP48_ARATH;	Serine carboxypeptidase-like 48 OS=Arabidopsis thaliana OX=3702 GN=SCPL48 PE=2 SV=2;	PF00450.24	Peptidase_S10	Serine carboxypeptidase
MS.gene007810	GO:0009416;GO:0045487;GO:0052634;GO:0051213;GO:0046872;GO:001649	BP:response to light stimulus;BP:gibberellin catabolic process;MF:C-19 gibberellin 2-beta-dioxygenase activity;MF:dioxygenase activity;MF:metal ion binding;MF:oxidoreductase activity;	K04125	GA2ox	map00904	Diterpenoid biosynthesis	COG3491	S:Function unknown	XP_013445468.1	gibberellin 2-beta-dioxygenase 1 [Medicago truncatula]	sp|Q9SQ80|G2OX1_PEA;	Gibberellin 2-beta-dioxygenase 1 OS=Pisum sativum OX=3888 GN=GA2OX1 PE=1 SV=1;	PF03171.22;PF14226.8	2OG-FeII_Oxy;DIOX_N	2OG-F;non-haem dioxygenase in morphine synthesis N-terminal
MS.gene007854	------	------	------	------	------	------	ENOG4111JSH	S:Function unknown	XP_003628448.1	pathogen-related protein isoform X1 [Medicago truncatula]	sp|P16273|PRPX_HORVU;	Pathogen-related protein OS=Hordeum vulgare OX=4513 PE=2 SV=2;	------	------	------
MS.gene007894	GO:0000151;GO:004687	CC:ubiquitin ligase complex;MF:metal ion binding;	------	------	------	------	ENOG4111VJ1	S:Function unknown	XP_013445387.1	protein yippee-like At5g53940 isoform X1 [Medicago truncatula]	sp|Q9FN32|YIPL7_ARATH;	Protein yippee-like At5g53940 OS=Arabidopsis thaliana OX=3702 GN=At5g53940 PE=2 SV=1;	PF03226.16	Yippee-Mis18	Yippee zinc-binding/DNA-binding /Mis18, centromere assembly
MS.gene007942	GO:0043231;GO:0016021;GO:0005887;GO:0019829;GO:0005388;GO:000552	CC:intracellular membrane-bounded organelle;CC:integral component of membrane;CC:integral component of plasma membrane;MF:cation-transporting ATPase activity;MF:calcium-transporting ATPase activity;MF:ATP binding;	K01537	ATP2C	------	------	ENOG410XNNC	P:Inorganic ion transport and metabolism	XP_013451181.1	putative calcium-transporting ATPase 13, plasma membrane-type [Medicago truncatula]	sp|Q9LIK7|ACA13_ARATH;	Putative calcium-transporting ATPase 13, plasma membrane-type OS=Arabidopsis thaliana OX=3702 GN=ACA13 PE=3 SV=1;	PF00689.23;PF00122.22;PF00702.28;PF13246.8;PF00690.28	Cation_ATPase_C;E1-E2_ATPase;Hydrolase;Cation_ATPase;Cation_ATPase_N	Cation transporting ATPase, C-terminus;E1-E2 ATPase;haloacid dehalogenase-like hydrolase;Cation transport ATPase;Cation transporter/ATPase, N-terminus
MS.gene007945	GO:0046872;GO:0045431;GO:0051213;GO:001649	MF:metal ion binding;MF:flavonol synthase activity;MF:dioxygenase activity;MF:oxidoreductase activity;	K05278	FLS	map00941	Flavonoid biosynthesis	COG3491	S:Function unknown	XP_003601080.1	flavonol synthase/flavanone 3-hydroxylase [Medicago truncatula]	sp|Q9ZWQ9|FLS_CITUN;	Flavonol synthase/flavanone 3-hydroxylase OS=Citrus unshiu OX=55188 GN=FLS PE=1 SV=1;	PF03171.22;PF14226.8	2OG-FeII_Oxy;DIOX_N	2OG-F;non-haem dioxygenase in morphine synthesis N-terminal
MS.gene007996	------	------	------	------	------	------	ENOG410YFJI	S:Function unknown	XP_003601000.1	uncharacterized protein LOC11408332 [Medicago truncatula]	------	------	------	------	------
MS.gene008038	GO:0000723;GO:0006281;GO:0006310;GO:0016787;GO:0003678;GO:000552	BP:telomere maintenance;BP:DNA repair;BP:DNA recombination;MF:hydrolase activity;MF:DNA helicase activity;MF:ATP binding;	------	------	------	------	------	------	XP_039685092.1	uncharacterized protein LOC112417423, partial [Medicago truncatula]	------	------	PF14214.8;PF05840.15	Helitron_like_N;Phage_GPA	Helitron helicase-like domain at N-terminus;Bacteriophage replication gene A protein
MS.gene008039	GO:0051321;GO:0000724;GO:0006289;GO:0006268;GO:0007004;GO:0005662;GO:0043047;GO:000368	BP:meiotic cell cycle;BP:double-strand break repair via homologous recombination;BP:nucleotide-excision repair;BP:DNA unwinding involved in DNA replication;BP:telomere maintenance via telomerase;CC:DNA replication factor A complex;MF:single-stranded telomeric DNA binding;MF:damaged DNA binding;	------	------	------	------	------	------	AES63432.2	replication factor-A carboxy-terminal domain protein [Medicago truncatula]	------	------	PF08646.12;PF02721.16	Rep_fac-A_C;DUF223	Replication factor-A C terminal domain;Domain of unknown function DUF223
MS.gene008046	GO:0010200;GO:004687	BP:response to chitin;MF:metal ion binding;	------	------	------	------	ENOG410XR0Z	S:Function unknown	XP_003600919.1	zinc finger CCCH domain-containing protein 29 [Medicago truncatula]	sp|Q9XEE6|C3H29_ARATH;	Zinc finger CCCH domain-containing protein 29 OS=Arabidopsis thaliana OX=3702 GN=At2g40140 PE=1 SV=1;	PF12796.9;PF00023.32;PF13606.8;PF13637.8	Ank_2;Ank;Ank_3;Ank_4	Ankyrin repeats;Ankyrin repeat;Ankyrin repeat;Ankyrin repeats
MS.gene008119	GO:0016021;GO:002285	CC:integral component of membrane;MF:transmembrane transporter activity;	------	------	------	------	COG3104	E:Amino acid transport and metabolism	XP_003600795.2	protein NRT1/ PTR FAMILY 5.6 [Medicago truncatula]	sp|P0CI03|PTR28_ARATH;	Protein NRT1/ PTR FAMILY 5.6 OS=Arabidopsis thaliana OX=3702 GN=NPF5.6 PE=2 SV=1;	PF00854.23;PF07690.18	PTR2;MFS_1	POT family;Major Facilitator Superfamily
MS.gene008167	GO:0006952;GO:000557	BP:defense response;CC:extracellular region;	------	------	------	------	ENOG410YBU8	S:Function unknown	XP_013460695.1	thaumatin-like protein [Medicago truncatula]	sp|Q53MB8|TLPH_ORYSJ;	Thaumatin-like protein OS=Oryza sativa subsp. japonica OX=39947 GN=Os11g0706600 PE=2 SV=1;	PF00314.19	Thaumatin	Thaumatin family
MS.gene008168	GO:0016567;GO:0005737;GO:0016746;GO:0061630;GO:001687	BP:protein ubiquitination;CC:cytoplasm;MF:transferase activity, transferring acyl groups;MF:ubiquitin protein ligase activity;MF:ligase activity;	K11982	RNF115_126	------	------	ENOG41121N2	O:Posttranslational modification, protein turnover, chaperones	XP_013460694.1	probable E3 ubiquitin-protein ligase RHC2A [Medicago truncatula]	sp|O22283|RHC2A_ARATH;	Probable E3 ubiquitin-protein ligase RHC2A OS=Arabidopsis thaliana OX=3702 GN=RHC2A PE=2 SV=1;	PF06547.14;PF14369.8;PF13639.8;PF13923.8;PF17123.7;PF12678.9;PF14634.8;PF13445.8;PF00097.27	DUF1117;zinc_ribbon_9;zf-RING_2;zf-C3HC4_2;zf-RING_11;zf-rbx1;zf-RING_5;zf-RING_UBOX;zf-C3HC4	Protein of unknown function;zinc-ribbon;Ring finger domain;Zinc finger, C3HC4 type;RING-like zinc finger;RING-H2 zinc finger domain;zinc-RING finger domain;RING-type zinc-finger;Zinc finger, C3HC4 type
MS.gene00817	GO:0005634;GO:000367	CC:nucleus;MF:DNA binding;	------	------	------	------	ENOG4111CNC	S:Function unknown	KEH36878.1	myb-like DNA-binding domain, shaqkyf class protein [Medicago truncatula]	sp|Q700D9|MYBF_ARATH;	Putative Myb family transcription factor At1g14600 OS=Arabidopsis thaliana OX=3702 GN=At1g14600 PE=2 SV=2;	PF00249.33	Myb_DNA-binding	Myb-like DNA-binding domain
MS.gene008210	GO:0048364;GO:0009877;GO:0072659;GO:0016324;GO:0005901;GO:0005886;GO:004485	BP:root development;BP:nodulation;BP:protein localization to plasma membrane;CC:apical plasma membrane;CC:caveola;CC:plasma membrane;CC:plasma membrane raft;	K07192	FLOT	------	------	COG2268	S:Function unknown	XP_003603332.1	flotillin-like protein 2 [Medicago truncatula]	sp|D2XNQ9|FLOT2_MEDTR;	Flotillin-like protein 2 OS=Medicago truncatula OX=3880 GN=FLOT2 PE=2 SV=1;	PF01145.27	Band_7	SPFH domain / Band 7 family
MS.gene00824	GO:0006914;GO:0006995;GO:0016020;GO:000587	BP:autophagy;BP:cellular response to nitrogen starvation;CC:membrane;CC:microtubule;	K08341	GABARAP, ATG8, LC3	map04136	Autophagy - other	ENOG4111JAT	U:Intracellular trafficking, secretion, and vesicular transport	XP_013462834.1	autophagy-related protein 8C-like [Medicago truncatula]	sp|M1C146|ATG8C_SOLTU;	Autophagy-related protein 8C-like OS=Solanum tuberosum OX=4113 GN=ATG8CL PE=1 SV=1;	PF02991.18;PF04110.15	ATG8;APG12	Autophagy protein Atg8 ubiquitin like;Ubiquitin-like autophagy protein Apg12
MS.gene008306	GO:0016746;GO:0016874;GO:000484	MF:transferase activity, transferring acyl groups;MF:ligase activity;MF:ubiquitin-protein transferase activity;	------	------	------	------	ENOG410Y3P9	O:Posttranslational modification, protein turnover, chaperones	XP_003600684.1	U-box domain-containing protein 21 [Medicago truncatula]	sp|Q5PNY6|PUB21_ARATH;	U-box domain-containing protein 21 OS=Arabidopsis thaliana OX=3702 GN=PUB21 PE=2 SV=1;	PF04564.17;PF11789.10	U-box;zf-Nse	U-box domain;Zinc-finger of the MIZ type in Nse subunit
MS.gene008353	------	------	------	------	------	------	ENOG41117CQ	S:Function unknown	XP_003600619.2	uncharacterized protein LOC11413760 [Medicago truncatula]	------	------	------	------	------
MS.gene008355	GO:0016021;GO:0046872;GO:000367	CC:integral component of membrane;MF:metal ion binding;MF:DNA binding;	------	------	------	------	COG5531	B:Chromatin structure and dynamics	AES70866.2	zinc finger CCCH domain protein [Medicago truncatula]	sp|Q9FT92|Y5843_ARATH;	Uncharacterized protein At5g08430 OS=Arabidopsis thaliana OX=3702 GN=At5g08430 PE=1 SV=2;	PF03126.20;PF02201.20	Plus-3;SWIB	Plus-3 domain;SWIB/MDM2 domain
MS.gene008362	GO:0000079;GO:0044772;GO:0007049;GO:0051301;GO:0005737;GO:0005634;GO:0000307;GO:0016538;GO:004353	BP:regulation of cyclin-dependent protein serine/threonine kinase activity;BP:mitotic cell cycle phase transition;BP:cell cycle;BP:cell division;CC:cytoplasm;CC:nucleus;CC:cyclin-dependent protein kinase holoenzyme complex;MF:cyclin-dependent protein serine/threonine kinase regulator activity;MF:ADP binding;	K21777	CCNB	------	------	COG5024	D:Cell cycle control, cell division, chromosome partitioning	XP_024627142.1	G2/mitotic-specific cyclin S13-7 [Medicago truncatula]	sp|P25011|CCNB1_SOYBN;	G2/mitotic-specific cyclin S13-6 OS=Glycine max OX=3847 PE=2 SV=1;	PF00134.25	Cyclin_N	Cyclin, N-terminal domain
MS.gene008376	GO:0016021;GO:000950	CC:integral component of membrane;CC:chloroplast;	------	------	------	------	COG4371	S:Function unknown	XP_003600584.1	uncharacterized protein LOC11406720 [Medicago truncatula]	------	------	PF07466.13	DUF1517	Protein of unknown function
MS.gene008381	GO:0055085;GO:0016021;GO:0016020;GO:000588	BP:transmembrane transport;CC:integral component of membrane;CC:membrane;CC:plasma membrane;	------	------	------	------	COG1297	S:Function unknown	KEH34582.1	OPT family oligopeptide transporter [Medicago truncatula]	sp|Q9SHY2|YSL7_ARATH;	Probable metal-nicotianamine transporter YSL7 OS=Arabidopsis thaliana OX=3702 GN=YSL7 PE=2 SV=1;	PF03169.17;PF03167.21	OPT;UDG	OPT oligopeptide transporter protein;Uracil DNA glycosylase superfamily
MS.gene008382	GO:0055085;GO:0016021;GO:0016020;GO:000588	BP:transmembrane transport;CC:integral component of membrane;CC:membrane;CC:plasma membrane;	------	------	------	------	COG1297	S:Function unknown	XP_013460546.1	probable metal-nicotianamine transporter YSL7 isoform X1 [Medicago truncatula]	sp|Q9SHY2|YSL7_ARATH;	Probable metal-nicotianamine transporter YSL7 OS=Arabidopsis thaliana OX=3702 GN=YSL7 PE=2 SV=1;	PF03169.17	OPT	OPT oligopeptide transporter protein
MS.gene008403	GO:0036444;GO:0051560;GO:1990246;GO:0016021;GO:0031305;GO:0005743;GO:0015292;GO:000526	BP:calcium ion transmembrane import into mitochondrion;BP:mitochondrial calcium ion homeostasis;CC:uniplex complex;CC:integral component of membrane;CC:integral component of mitochondrial inner membrane;CC:mitochondrial inner membrane;MF:uniporter activity;MF:calcium channel activity;	K20858	MCU	------	------	ENOG410Y3YU	S:Function unknown	XP_013460510.1	calcium uniporter protein 5, mitochondrial [Medicago truncatula]	sp|Q8VYR0|MCU5_ARATH;	Calcium uniporter protein 5, mitochondrial OS=Arabidopsis thaliana OX=3702 GN=At1g57610 PE=2 SV=1;	PF04678.15	MCU	Mitochondrial calcium uniporter
MS.gene008404	GO:0006310;GO:0006281;GO:0032508;GO:0000724;GO:0006260;GO:0006268;GO:0005737;GO:0005694;GO:0005634;GO:0009378;GO:0016787;GO:0003676;GO:0043138;GO:000552	BP:DNA recombination;BP:DNA repair;BP:DNA duplex unwinding;BP:double-strand break repair via homologous recombination;BP:DNA replication;BP:DNA unwinding involved in DNA replication;CC:cytoplasm;CC:chromosome;CC:nucleus;MF:four-way junction helicase activity;MF:hydrolase activity;MF:nucleic acid binding;MF:3'-5' DNA helicase activity;MF:ATP binding;	K03654	recQ	map03018	RNA degradation	COG0514	L:Replication, recombination and repair	XP_013460509.1	probable ATP-dependent DNA helicase RecQ [Medicago truncatula]	sp|P71359|RECQ_HAEIN;	ATP-dependent DNA helicase RecQ OS=Haemophilus influenzae;	PF09382.12;PF00270.31;PF00271.33;PF14493.8;PF16124.7;PF00570.25;PF04851.17	RQC;DEAD;Helicase_C;HTH_40;RecQ_Zn_bind;HRDC;ResIII	RQC domain;DEAD/DEAH box helicase;Helicase conserved C-terminal domain;Helix-turn-helix domain;RecQ zinc-binding;HRDC domain;Type III restriction enzyme, res subunit
MS.gene008422	GO:0016021;GO:001602	CC:integral component of membrane;CC:membrane;	------	------	------	------	ENOG4111YT8	S:Function unknown	XP_003600573.1	uncharacterized protein LOC11426557 [Medicago truncatula]	------	------	PF06697.14	DUF1191	Protein of unknown function
MS.gene008564	GO:0009658;GO:0045037;GO:0009941;GO:0016021;GO:006192	BP:chloroplast organization;BP:protein import into chloroplast stroma;CC:chloroplast envelope;CC:integral component of membrane;CC:TOC-TIC supercomplex I;	------	------	------	------	ENOG410XRW7	S:Function unknown	XP_013460383.1	protein TIC110, chloroplastic [Medicago truncatula]	sp|O24303|TI110_PEA;	Protein TIC110, chloroplastic OS=Pisum sativum OX=3888 GN=TIC110 PE=1 SV=1;	PF16940.7	Tic110	Chloroplast envelope transporter
MS.gene008692	GO:001602	CC:integral component of membrane;	------	------	------	------	------	------	KEH34321.1	transmembrane protein, putative [Medicago truncatula]	------	------	------	------	------
MS.gene00870	GO:000419	MF:aspartic-type endopeptidase activity;	------	------	------	------	ENOG410XNV7	O:Posttranslational modification, protein turnover, chaperones	XP_013462751.1	probable aspartic proteinase GIP2 [Medicago truncatula]	sp|P0DO21|GIP2_NICBE;	Probable aspartic proteinase GIP2 OS=Nicotiana benthamiana OX=4100 GN=GIP2 PE=1 SV=1;	PF14541.8;PF14543.8;PF00026.25	TAXi_C;TAXi_N;Asp	Xylanase inhibitor C-terminal;Xylanase inhibitor N-terminal;Eukaryotic aspartyl protease
MS.gene00873	GO:0045493;GO:0004190;GO:001679	BP:xylan catabolic process;MF:aspartic-type endopeptidase activity;MF:hydrolase activity, acting on glycosyl bonds;	------	------	------	------	ENOG410XNV7	O:Posttranslational modification, protein turnover, chaperones	XP_013462750.1	probable aspartic proteinase GIP2 [Medicago truncatula]	sp|P0DO21|GIP2_NICBE;	Probable aspartic proteinase GIP2 OS=Nicotiana benthamiana OX=4100 GN=GIP2 PE=1 SV=1;	PF14541.8	TAXi_C	Xylanase inhibitor C-terminal
MS.gene00881	GO:004687	MF:metal ion binding;	------	------	------	------	COG2608	S:Function unknown	XP_013462735.1	heavy metal-associated isoprenylated plant protein 33 [Medicago truncatula]	sp|Q9M8K5|HIP32_ARATH;	Heavy metal-associated isoprenylated plant protein 32 OS=Arabidopsis thaliana OX=3702 GN=HIPP32 PE=2 SV=1;	PF00403.28	HMA	Heavy-metal-associated domain
MS.gene008843	GO:0005794;GO:0016021;GO:001641	CC:Golgi apparatus;CC:integral component of membrane;MF:O-acetyltransferase activity;	------	------	------	------	ENOG410YE5E	S:Function unknown	XP_039685375.1	protein trichome birefringence-like 2 [Medicago truncatula]	sp|Q8VYR3|TBL2_ARATH;	Protein trichome birefringence-like 2 OS=Arabidopsis thaliana OX=3702 GN=TBL2 PE=2 SV=1;	PF13839.8;PF14416.8	PC-Esterase;PMR5N	GDSL/SGNH-like Acyl-Esterase family found in Pmr5 and Cas1p;PMR5 N terminal Domain
MS.gene008876	GO:0009308;GO:0052593;GO:0005507;GO:0052596;GO:0052595;GO:0052594;GO:0008131;GO:004803	BP:amine metabolic process;MF:tryptamin;MF:copper ion binding;MF:phenethylamin;MF:aliphatic-amine oxidase activity;MF:aminoaceton;MF:primary amine oxidase activity;MF:quinone binding;	K00276	AOC3, AOC2, tynA	map00260;map00960;map00950;map00360;map00350;map00410	Glycine, serine and threonine metabolism;Tropane, piperidine and pyridine alkaloid biosynthesis;Isoquinoline alkaloid biosynthesis;Phenylalanine metabolism;Tyrosine metabolism;beta-Alanine metabolism	COG3733	Q:Secondary metabolites biosynthesis, transport and catabolism	XP_013446132.1	copper methylamine oxidase isoform X2 [Medicago truncatula]	sp|Q07121|AMO1_ARTS1;	Primary amine oxidase OS=Arthrobacter sp.;	PF01179.22;PF02728.18;PF02727.18	Cu_amine_oxid;Cu_amine_oxidN3;Cu_amine_oxidN2	Copper amine oxidase, enzyme domain;Copper amine oxidase, N3 domain;Copper amine oxidase, N2 domain
MS.gene008893	GO:001602	CC:integral component of membrane;	------	------	------	------	------	------	XP_024627380.1	uncharacterized protein LOC112417011 [Medicago truncatula]	------	------	------	------	------
MS.gene008895	GO:001602	CC:integral component of membrane;	------	------	------	------	------	------	XP_024627753.1	uncharacterized protein LOC112417093 [Medicago truncatula]	------	------	------	------	------
MS.gene008898	GO:0006355;GO:0005634;GO:0003700;GO:0000976;GO:000367	BP:regulation of transcription, DNA-templated;CC:nucleus;MF:transcription factor activity, sequence-specific DNA binding;MF:transcription regulatory region sequence-specific DNA binding;MF:DNA binding;	------	------	------	------	ENOG410YEN7	S:Function unknown	XP_003628916.4	zinc-finger homeodomain protein 2 [Medicago truncatula]	sp|Q6YXH5|ZHD1_ORYSJ;	Zinc-finger homeodomain protein 1 OS=Oryza sativa subsp. japonica OX=39947 GN=ZHD1 PE=2 SV=1;	PF04770.14	ZF-HD_dimer	ZF-HD protein dimerisation region
MS.gene008930	GO:0019438;GO:0032259;GO:0030755;GO:0008757;GO:0047763;GO:0008171;GO:004698	BP:aromatic compound biosynthetic process;BP:methylation;MF:quercetin 3-O-methyltransferase activity;MF:S-adenosylmethionine-dependent methyltransferase activity;MF:caffeate O-methyltransferase activity;MF:O-methyltransferase activity;MF:protein dimerization activity;	K13066	COMT	map00940;map00380	Phenylpropanoid biosynthesis;Tryptophan metabolism	ENOG410XS7T	S:Function unknown	KEH20132.1	caffeic acid O-methyltransferase [Medicago truncatula]	sp|P28002|COMT1_MEDSA;	Caffeic acid 3-O-methyltransferase OS=Medicago sativa OX=3879 PE=1 SV=1;	PF00891.20;PF08100.13;PF16864.7	Methyltransf_2;Dimerisation;Dimerisation2	O-methyltransferase domain;Dimerisation domain;Dimerisation domain
MS.gene008931	GO:0019438;GO:0032259;GO:0008757;GO:0047763;GO:0008171;GO:004698	BP:aromatic compound biosynthetic process;BP:methylation;MF:S-adenosylmethionine-dependent methyltransferase activity;MF:caffeate O-methyltransferase activity;MF:O-methyltransferase activity;MF:protein dimerization activity;	K13066	COMT	map00940;map00380	Phenylpropanoid biosynthesis;Tryptophan metabolism	ENOG410XS7T	S:Function unknown	XP_039684522.1	caffeic acid 3-O-methyltransferase [Medicago truncatula]	sp|Q9SWC2|COMT1_EUCGL;	Caffeic acid 3-O-methyltransferase;	PF00891.20	Methyltransf_2	O-methyltransferase domain
MS.gene008942	GO:0005634;GO:0003700;GO:000367	CC:nucleus;MF:transcription factor activity, sequence-specific DNA binding;MF:DNA binding;	K09285	OVM, ANT	------	------	ENOG41118NG	K:Transcription	XP_024627673.2	AP2-like ethylene-responsive transcription factor AIL7 [Medicago truncatula]	sp|Q6J9N8|AIL7_ARATH;	AP2-like ethylene-responsive transcription factor AIL7 OS=Arabidopsis thaliana OX=3702 GN=AIL7 PE=2 SV=2;	PF00847.22	AP2	AP2 domain
MS.gene008944	GO:0016021;GO:001674	CC:integral component of membrane;MF:transferase activity;	------	------	------	------	ENOG410YKJ1	S:Function unknown	XP_013446081.1	uncharacterized protein LOC25501409 [Medicago truncatula]	------	------	PF07719.19;PF13181.8;PF00515.30	TPR_2;TPR_8;TPR_1	Tetratricopeptide repeat;Tetratricopeptide repeat;Tetratricopeptide repeat
MS.gene008948	GO:0043231;GO:0102241;GO:000819	CC:intracellular membrane-bounded organelle;MF:soyasaponin III rhamnosyltransferase activity;MF:UDP-glycosyltransferase activity;	------	------	------	------	COG1819	S:Function unknown	XP_013446077.1	UDP-glycosyltransferase 91A1 [Medicago truncatula]	sp|Q940V3|U91A1_ARATH;	UDP-glycosyltransferase 91A1 OS=Arabidopsis thaliana OX=3702 GN=UGT91A1 PE=2 SV=1;	PF00201.20	UDPGT	UDP-glucoronosyl and UDP-glucosyl transferase
MS.gene009004	------	------	------	------	------	------	------	------	XP_039685352.1	glycine-rich cell wall structural protein 2 isoform X2 [Medicago truncatula]	------	------	------	------	------
MS.gene009097	GO:0015976;GO:0004089;GO:000827	BP:carbon utilization;MF:carbonate dehydratase activity;MF:zinc ion binding;	K01673	cynT, can	map00910	Nitrogen metabolism	COG0288	P:Inorganic ion transport and metabolism	KEH20013.1	carbonic anhydrase family protein [Medicago truncatula]	sp|P46513|CAH2_FLALI;	Carbonic anhydrase 2;	PF00484.21	Pro_CA	Carbonic anhydrase
MS.gene009099	GO:0015976;GO:0004089;GO:000827	BP:carbon utilization;MF:carbonate dehydratase activity;MF:zinc ion binding;	K01673	cynT, can	map00910	Nitrogen metabolism	COG0288	P:Inorganic ion transport and metabolism	XP_013445985.1	carbonic anhydrase 2 [Medicago truncatula]	sp|P27141|CAHC_TOBAC;	Carbonic anhydrase, chloroplastic OS=Nicotiana tabacum OX=4097 PE=2 SV=1;	PF00484.21	Pro_CA	Carbonic anhydrase
MS.gene009109	GO:0006777;GO:0018315;GO:0032324;GO:0005829;GO:0005737;GO:0061599;GO:0061598;GO:0046872;GO:000552	BP:Mo-molybdopterin cofactor biosynthetic process;BP:molybdenum incorporation into molybdenum-molybdopterin complex;BP:molybdopterin cofactor biosynthetic process;CC:cytosol;CC:cytoplasm;MF:molybdopterin molybdotransferase activity;MF:molybdopterin adenylyltransferase activity;MF:metal ion binding;MF:ATP binding;	K15376	GPHN	map00790;map01240	Folate biosynthesis;Biosynthesis of cofactors	COG0521;ENOG410XQWZ	H:Coenzyme transport and metabolism;T:Signal transduction mechanisms	KEH28337.1	molybdenum cofactor biosynthesis protein CNX1 [Medicago truncatula]	sp|Q6ICW6|WNK11_ARATH;	Probable serine/threonine-protein kinase WNK11 OS=Arabidopsis thaliana OX=3702 GN=WNK11 PE=2 SV=1;	PF00994.26;PF00069.27;PF07714.19	MoCF_biosynth;Pkinase;PK_Tyr_Ser-Thr	Probable molybdopterin binding domain;Protein kinase domain;Protein tyrosine and serine/threonine kinase
MS.gene009127	GO:1902600;GO:0120029;GO:0051453;GO:0016021;GO:0005886;GO:0016787;GO:0016887;GO:0008553;GO:000552	BP:hydrogen ion transmembrane transport;BP:proton export across plasma membrane;BP:regulation of intracellular pH;CC:integral component of membrane;CC:plasma membrane;MF:hydrolase activity;MF:ATPase activity;MF:hydrogen-exporting ATPase activity, phosphorylative mechanism;MF:ATP binding;	K01535	PMA1, PMA2	map00190	Oxidative phosphorylation	COG0474	P:Inorganic ion transport and metabolism	XP_013445935.1	plasma membrane ATPase 4 isoform X1 [Medicago truncatula]	sp|Q03194|PMA4_NICPL;	Plasma membrane ATPase 4 OS=Nicotiana plumbaginifolia OX=4092 GN=PMA4 PE=2 SV=1;	PF00122.22;PF00702.28;PF00690.28;PF08282.14;PF13246.8	E1-E2_ATPase;Hydrolase;Cation_ATPase_N;Hydrolase_3;Cation_ATPase	E1-E2 ATPase;haloacid dehalogenase-like hydrolase;Cation transporter/ATPase, N-terminus;haloacid dehalogenase-like hydrolase;Cation transport ATPase
MS.gene009137	GO:000590	CC:caveola;	K07192	FLOT	------	------	COG2268	S:Function unknown	KAF5777102.1	putative Flotillin family [Helianthus annuus]	sp|D2XNQ9|FLOT2_MEDTR;	Flotillin-like protein 2 OS=Medicago truncatula OX=3880 GN=FLOT2 PE=2 SV=1;	------	------	------
MS.gene009209	GO:0007020;GO:0005737;GO:0005815;GO:0000922;GO:0005874;GO:0043015;GO:004698	BP:microtubule nucleation;CC:cytoplasm;CC:microtubule organizing center;CC:spindle pole;CC:microtubule;MF:gamma-tubulin binding;MF:protein dimerization activity;	------	------	------	------	ENOG4111SPB;ENOG4111XVU	S:Function unknown;	XP_012571185.1	uncharacterized protein LOC105852116 [Cicer arietinum]	------	------	PF05699.16;PF04937.17	Dimer_Tnp_hAT;DUF659	hAT family C-terminal dimerisation region;Protein of unknown function
MS.gene009212	GO:0016021;GO:0005506;GO:0016705;GO:0004497;GO:002003	CC:integral component of membrane;MF:iron ion binding;MF:oxidoreductase activity, acting on paired donors, with incorporation or reduction of molecular oxygen;MF:monooxygenase activity;MF:heme binding;	K20665	CYP94B	------	------	COG2124	Q:Secondary metabolites biosynthesis, transport and catabolism	XP_003601427.1	cytochrome P450 94B3 [Medicago truncatula]	sp|Q9FMV7|C94B1_ARATH;	Cytochrome P450 94B1 OS=Arabidopsis thaliana OX=3702 GN=CYP94B1 PE=1 SV=1;	PF00067.24	p450	Cytochrome P450
MS.gene009264	GO:0006004;GO:0016021;GO:0016740;GO:001675	BP:fucose metabolic process;CC:integral component of membrane;MF:transferase activity;MF:transferase activity, transferring glycosyl groups;	------	------	------	------	ENOG410XT6Z	S:Function unknown	XP_024635513.1	O-fucosyltransferase 9 [Medicago truncatula]	sp|Q8H1E6|OFUT9_ARATH;	O-fucosyltransferase 9 OS=Arabidopsis thaliana OX=3702 GN=OFUT9 PE=2 SV=1;	PF10250.11	O-FucT	GDP-fucose protein O-fucosyltransferase
MS.gene00927	GO:0006542;GO:0005737;GO:0009507;GO:0004356;GO:000552	BP:glutamine biosynthetic process;CC:cytoplasm;CC:chloroplast;MF:glutamate-ammonia ligase activity;MF:ATP binding;	K01915	glnA, GLUL	map00630;map00220;map00250;map00910	Glyoxylate and dicarboxylate metabolism;Arginine biosynthesis;Alanine, aspartate and glutamate metabolism;Nitrogen metabolism	------	------	XP_013462703.1	glutamine synthetase leaf isozyme, chloroplastic-like [Medicago truncatula]	sp|Q9XQ94|GLNA2_MEDSA;	Glutamine synthetase leaf isozyme, chloroplastic OS=Medicago sativa OX=3879 GN=GS2 PE=2 SV=1;	PF00120.26;PF03951.21	Gln-synt_C;Gln-synt_N	Glutamine synthetase, catalytic domain;Glutamine synthetase, beta-Grasp domain
MS.gene009276	GO:0006357;GO:0045944;GO:0005634;GO:0003700;GO:0000977;GO:0046983;GO:0000978;GO:000098	BP:regulation of transcription from RNA polymerase II promoter;BP:positive regulation of transcription from RNA polymerase II promoter;CC:nucleus;MF:transcription factor activity, sequence-specific DNA binding;MF:RNA polymerase II regulatory region sequence-specific DNA binding;MF:protein dimerization activity;MF:RNA polymerase II core promoter proximal region sequence-specific DNA binding;MF:RNA…	K09264	K09264	------	------	COG5068	K:Transcription	AES68286.1	MADS-box transcription factor [Medicago truncatula]	sp|F6I457|AG11C_VITVI;	Agamous-like MADS-box protein AGL11 OS=Vitis vinifera OX=29760 GN=AGL11 PE=2 SV=1;	PF01486.19	K-box	K-box region
MS.gene009295	GO:0007130;GO:0007064;GO:1990414;GO:0007062;GO:0005634;GO:0000795;GO:0034991;GO:0034990;GO:0008278;GO:000368	BP:synaptonemal complex assembly;BP:mitotic sister chromatid cohesion;BP:replication-born double-strand break repair via sister chromatid exchange;BP:sister chromatid cohesion;CC:nucleus;CC:synaptonemal complex;CC:nuclear meiotic cohesin complex;CC:nuclear mitotic cohesin complex;CC:cohesin complex;MF:chromatin binding;	K06670	SCC1, MCD1, RAD21	------	------	ENOG410XRB4	S:Function unknown	XP_003598058.2	sister chromatid cohesion 1 protein 3 [Medicago truncatula]	sp|Q9FQ19|SCC13_ARATH;	Sister chromatid cohesion 1 protein 3 OS=Arabidopsis thaliana OX=3702 GN=SYN3 PE=2 SV=2;	------	------	------
MS.gene009302	GO:001602	CC:integral component of membrane;	------	------	------	------	------	------	XP_039688321.1	glycine-rich cell wall structural protein-like isoform X2 [Medicago truncatula]	------	------	PF07172.13	GRP	Glycine rich protein family
MS.gene009303	GO:001602	CC:integral component of membrane;	------	------	------	------	------	------	RHN65239.1	hypothetical protein MtrunA17_Chr3g0077761 [Medicago truncatula]	------	------	------	------	------
MS.gene00935	GO:0010052;GO:0016021;GO:000557	BP:guard cell differentiation;CC:integral component of membrane;CC:extracellular region;	------	------	------	------	ENOG410YZE3	S:Function unknown	XP_003611519.1	EPIDERMAL PATTERNING FACTOR-like protein 2 [Medicago truncatula]	sp|Q9T068|EPFL2_ARATH;	EPIDERMAL PATTERNING FACTOR-like protein 2 OS=Arabidopsis thaliana OX=3702 GN=EPFL2 PE=2 SV=1;	PF10440.11;PF17181.6	WIYLD;EPF	Ubiquitin-binding WIYLD domain;Epidermal patterning factor proteins
MS.gene009433	GO:0046658;GO:0016021;GO:0008447;GO:0005507;GO:001649	CC:anchored component of plasma membrane;CC:integral component of membrane;MF:L-ascorbate oxidase activity;MF:copper ion binding;MF:oxidoreductase activity;	------	------	------	------	COG2132	Q:Secondary metabolites biosynthesis, transport and catabolism	XP_003598220.1	monocopper oxidase-like protein SKS1 [Medicago truncatula]	sp|Q8VXX5|SKS1_ARATH;	Monocopper oxidase-like protein SKS1 OS=Arabidopsis thaliana OX=3702 GN=SKS1 PE=2 SV=1;	PF00394.24;PF07732.17;PF07731.16	Cu-oxidase;Cu-oxidase_3;Cu-oxidase_2	Multicopper oxidase;Multicopper oxidase;Multicopper oxidase
MS.gene009523	GO:0072657;GO:0016020;GO:0016021;GO:0000139;GO:001000	BP:protein localization to membrane;CC:membrane;CC:integral component of membrane;CC:Golgi membrane;CC:endosome membrane;	K17085	TM9SF1	------	------	ENOG410XSVB	S:Function unknown	XP_003616193.3	transmembrane 9 superfamily member 2 [Medicago truncatula]	sp|Q940S0|TMN2_ARATH;	Transmembrane 9 superfamily member 2 OS=Arabidopsis thaliana OX=3702 GN=TMN2 PE=2 SV=1;	PF02990.18	EMP70	Endomembrane protein 70
MS.gene009603	GO:0005795;GO:000557	CC:Golgi stack;CC:extracellular region;	------	------	------	------	------	------	AAZ32841.1	embryonic abundant protein precursor-like protein, partial [Medicago sativa]	sp|P21745|EA30_VICFA;	Embryonic abundant protein VF30.1 OS=Vicia faba OX=3906 PE=2 SV=1;	PF03181.17	BURP	BURP domain
MS.gene009609	GO:0005795;GO:000557	CC:Golgi stack;CC:extracellular region;	------	------	------	------	------	------	AAZ32841.1	embryonic abundant protein precursor-like protein, partial [Medicago sativa]	sp|P21745|EA30_VICFA;	Embryonic abundant protein VF30.1 OS=Vicia faba OX=3906 PE=2 SV=1;	PF03181.17	BURP	BURP domain
MS.gene009610	GO:0005795;GO:000557	CC:Golgi stack;CC:extracellular region;	------	------	------	------	------	------	GAU32063.1	hypothetical protein TSUD_214190 [Trifolium subterraneum]	sp|P21745|EA30_VICFA;	Embryonic abundant protein VF30.1 OS=Vicia faba OX=3906 PE=2 SV=1;	PF03181.17	BURP	BURP domain
MS.gene009616	GO:001602	CC:integral component of membrane;	------	------	------	------	ENOG410YFY3	S:Function unknown	XP_003616105.1	NDR1/HIN1-like protein 6 [Medicago truncatula]	sp|Q8LD98|NHL6_ARATH;	NDR1/HIN1-like protein 6 OS=Arabidopsis thaliana OX=3702 GN=NHL6 PE=1 SV=1;	PF03168.15	LEA_2	Late embryogenesis abundant protein
MS.gene009634	GO:0051321;GO:0000724;GO:0006289;GO:0006268;GO:0007004;GO:0005662;GO:0043047;GO:000368	BP:meiotic cell cycle;BP:double-strand break repair via homologous recombination;BP:nucleotide-excision repair;BP:DNA unwinding involved in DNA replication;BP:telomere maintenance via telomerase;CC:DNA replication factor A complex;MF:single-stranded telomeric DNA binding;MF:damaged DNA binding;	------	------	------	------	COG1599	L:Replication, recombination and repair	AES63432.2	replication factor-A carboxy-terminal domain protein [Medicago truncatula]	------	------	PF02721.16;PF08646.12	DUF223;Rep_fac-A_C	Domain of unknown function DUF223;Replication factor-A C terminal domain
MS.gene009697	GO:0006979;GO:0042744;GO:0016021;GO:0005576;GO:0020037;GO:0046872;GO:000460	BP:response to oxidative stress;BP:hydrogen peroxide catabolic process;CC:integral component of membrane;CC:extracellular region;MF:heme binding;MF:metal ion binding;MF:peroxidase activity;	K00430	E1.11.1.7	map00940	Phenylpropanoid biosynthesis	ENOG410ZJP7	S:Function unknown	XP_003615990.1	peroxidase P7 [Medicago truncatula]	sp|P22195|PER1_ARAHY;	Cationic peroxidase 1 OS=Arachis hypogaea OX=3818 GN=PNC1 PE=1 SV=2;	PF00141.25	peroxidase	Peroxidase
MS.gene009700	GO:0006979;GO:0042744;GO:0016021;GO:0005576;GO:0020037;GO:0046872;GO:000460	BP:response to oxidative stress;BP:hydrogen peroxide catabolic process;CC:integral component of membrane;CC:extracellular region;MF:heme binding;MF:metal ion binding;MF:peroxidase activity;	K00430	E1.11.1.7	map00940	Phenylpropanoid biosynthesis	ENOG410ZJP7	S:Function unknown	XP_003615990.1	peroxidase P7 [Medicago truncatula]	sp|P22195|PER1_ARAHY;	Cationic peroxidase 1 OS=Arachis hypogaea OX=3818 GN=PNC1 PE=1 SV=2;	PF00141.25	peroxidase	Peroxidase
MS.gene009763	GO:0010333;GO:000028	MF:terpene synthase activity;MF:magnesium ion binding;	K15803	GERD	map00909	Sesquiterpenoid and triterpenoid biosynthesis	ENOG410YBXH	S:Function unknown	XP_003615860.2	probable terpene synthase 2 [Medicago truncatula]	sp|B9SCB6|TPS2_RICCO;	Probable terpene synthase 2 OS=Ricinus communis OX=3988 GN=TPS2 PE=3 SV=1;	PF03936.18;PF19086.2;PF01397.23	Terpene_synth_C;Terpene_syn_C_2;Terpene_synth	Terpene synthase family, metal binding domain;Terpene synthase family 2, C-terminal metal binding;Terpene synthase, N-terminal domain
MS.gene009794	GO:0005773;GO:0005576;GO:000418	CC:vacuole;CC:extracellular region;MF:serine-type carboxypeptidase activity;	K16297	SCPL-II	------	------	COG2939	E:Amino acid transport and metabolism	XP_003615811.1	serine carboxypeptidase-like 42 [Medicago truncatula]	sp|Q9FH05|SCP42_ARATH;	Serine carboxypeptidase-like 42 OS=Arabidopsis thaliana OX=3702 GN=SCPL42 PE=2 SV=1;	PF00450.24	Peptidase_S10	Serine carboxypeptidase
MS.gene00982	GO:0006468;GO:0070816;GO:0032968;GO:0000307;GO:0005634;GO:0004672;GO:0004693;GO:0008353;GO:000552	BP:protein phosphorylation;BP:phosphorylation of RNA polymerase II C-terminal domain;BP:positive regulation of transcription elongation from RNA polymerase II promoter;CC:cyclin-dependent protein kinase holoenzyme complex;CC:nucleus;MF:protein kinase activity;MF:cyclin-dependent protein serine/threonine kinase activity;MF:RNA polymerase II carboxy-terminal domain kinase activity;MF:ATP binding;	K08819	CDK12_13	------	------	ENOG410XPIR	T:Signal transduction mechanisms	XP_003594001.1	probable serine/threonine-protein kinase At1g54610 [Medicago truncatula]	sp|Q9ZVM9|Y1461_ARATH;	Probable serine/threonine-protein kinase At1g54610 OS=Arabidopsis thaliana OX=3702 GN=At1g54610 PE=1 SV=1;	PF00069.27;PF07714.19;PF03109.18	Pkinase;PK_Tyr_Ser-Thr;ABC1	Protein kinase domain;Protein tyrosine and serine/threonine kinase;ABC1 atypical kinase-like domain
MS.gene009824	GO:0009658;GO:0045893;GO:0046777;GO:0019901;GO:0004674;GO:0004672;GO:000552	BP:chloroplast organization;BP:positive regulation of transcription, DNA-templated;BP:protein autophosphorylation;MF:protein kinase binding;MF:protein serine/threonine kinase activity;MF:protein kinase activity;MF:ATP binding;	------	------	------	------	ENOG410XQGS	T:Signal transduction mechanisms	XP_024640706.1	mitogen-activated protein kinase kinase kinase 18 [Medicago truncatula]	sp|O80888|M3K17_ARATH;	Mitogen-activated protein kinase kinase kinase 17 OS=Arabidopsis thaliana OX=3702 GN=MAPKKK17 PE=1 SV=1;	PF00069.27;PF07714.19	Pkinase;PK_Tyr_Ser-Thr	Protein kinase domain;Protein tyrosine and serine/threonine kinase
MS.gene009827	GO:0005975;GO:0019762;GO:0009651;GO:0008422;GO:0102483;GO:000455	BP:carbohydrate metabolic process;BP:glucosinolate catabolic process;BP:response to salt stress;MF:beta-glucosidase activity;MF:scopolin beta-glucosidase activity;MF:hydrolase activity, hydrolyzing O-glycosyl compounds;	K01188	E3.2.1.21	map00460;map00940;map00500	Cyanoamino acid metabolism;Phenylpropanoid biosynthesis;Starch and sucrose metabolism	COG2723	G:Carbohydrate transport and metabolism	XP_039690003.1	beta-glucosidase 12 [Medicago truncatula]	sp|Q7XKV4|BGL12_ORYSJ;	Beta-glucosidase 12 OS=Oryza sativa subsp. japonica OX=39947 GN=BGLU12 PE=1 SV=2;	PF00232.20	Glyco_hydro_1	Glycosyl hydrolase family 1
MS.gene009847	GO:0016021;GO:0016020;GO:0004497;GO:0102934;GO:0020037;GO:0016709;GO:0016705;GO:000550	CC:integral component of membrane;CC:membrane;MF:monooxygenase activity;MF:costunolide synthase activity;MF:heme binding;MF:oxidoreductase activity, acting on paired donors, with incorporation or reduction of molecular oxygen, NA;MF:oxidoreductase activity, acting on paired donors, with incorporation or reduction of molecular oxygen;MF:iron ion binding;	------	------	------	------	COG2124	Q:Secondary metabolites biosynthesis, transport and catabolism	XP_003615667.2	cytochrome P450 CYP736A12 [Medicago truncatula]	sp|H2DH18|C7A12_PANGI;	Cytochrome P450 CYP736A12 OS=Panax ginseng OX=4054 PE=2 SV=1;	PF00067.24	p450	Cytochrome P450
MS.gene009956	GO:0016021;GO:0005886;GO:002285	CC:integral component of membrane;CC:plasma membrane;MF:transmembrane transporter activity;	------	------	------	------	ENOG410Y9IR	S:Function unknown	RHN56392.1	putative EamA domain-containing protein [Medicago truncatula]	sp|Q8GXB4|WTR2_ARATH;	WAT1-related protein At1g09380 OS=Arabidopsis thaliana OX=3702 GN=At1g09380 PE=2 SV=1;	PF00892.22	EamA	EamA-like transporter family
MS.gene009957	GO:0006355;GO:0016021;GO:000367	BP:regulation of transcription, DNA-templated;CC:integral component of membrane;MF:DNA binding;	------	------	------	------	ENOG410ZJIT	S:Function unknown	XP_024640024.1	NAC domain-containing protein 62 isoform X1 [Medicago truncatula]	sp|F4JN35|NTL9_ARATH;	Protein NTM1-like 9 OS=Arabidopsis thaliana OX=3702 GN=NTL9 PE=1 SV=1;	PF02365.17	NAM	No apical meristem
MS.gene009965	GO:0016021;GO:0005886;GO:002285	CC:integral component of membrane;CC:plasma membrane;MF:transmembrane transporter activity;	------	------	------	------	ENOG410Y9IR	S:Function unknown	XP_003615496.1	WAT1-related protein At1g09380 [Medicago truncatula]	sp|Q8GXB4|WTR2_ARATH;	WAT1-related protein At1g09380 OS=Arabidopsis thaliana OX=3702 GN=At1g09380 PE=2 SV=1;	PF00892.22	EamA	EamA-like transporter family
MS.gene009976	GO:001602	CC:integral component of membrane;	------	------	------	------	ENOG4111NQU	S:Function unknown	XP_003615481.1	uncharacterized protein LOC11409356 [Medicago truncatula]	------	------	PF04654.14	DUF599	Protein of unknown function, DUF599
MS.gene010001	GO:0009694;GO:0009696;GO:0080032;GO:0080031;GO:0080030;GO:003556	BP:jasmonic acid metabolic process;BP:salicylic acid metabolic process;MF:methyl jasmonate esterase activity;MF:methyl salicylate esterase activity;MF:methyl indole-3-acetate esterase activity;MF:pheophoridase activity;	------	------	------	------	ENOG410YEHV;ENOG4111SK5	S:Function unknown;	XP_013454107.1	methylesterase 17 [Medicago truncatula]	sp|Q9SG92|MES17_ARATH;	Methylesterase 17 OS=Arabidopsis thaliana OX=3702 GN=MES17 PE=1 SV=1;	PF12697.9;PF00561.22;PF12146.10	Abhydrolase_6;Abhydrolase_1;Hydrolase_4	Alpha/beta hydrolase family;alpha/beta hydrolase fold;Serine aminopeptidase, S33
MS.gene010024	GO:0008643;GO:0016021;GO:0005886;GO:005111	BP:carbohydrate transport;CC:integral component of membrane;CC:plasma membrane;MF:sugar transmembrane transporter activity;	K15382	SLC50A, SWEET	------	------	ENOG4111M4R	U:Intracellular trafficking, secretion, and vesicular transport	XP_039690066.1	bidirectional sugar transporter N3-like [Medicago truncatula]	sp|P93332|NOD3_MEDTR;	Bidirectional sugar transporter N3 OS=Medicago truncatula OX=3880 GN=N3 PE=2 SV=1;	PF03083.18;PF04193.16	MtN3_slv;PQ-loop	Sugar efflux transporter for intercellular exchange;PQ loop repeat
MS.gene010041	GO:0005737;GO:0016021;GO:001686	CC:cytoplasm;CC:integral component of membrane;MF:intramolecular transferase activity, phosphotransferases;	------	------	------	------	ENOG4111QJY	S:Function unknown	XP_024641075.1	phosphoglycerate mutase-like protein 1 isoform X2 [Medicago truncatula]	sp|Q9FGF0|PGML1_ARATH;	Phosphoglycerate mutase-like protein 1 OS=Arabidopsis thaliana OX=3702 GN=At5g64460 PE=2 SV=1;	PF00300.24	His_Phos_1	Histidine phosphatase superfamily
MS.gene010070	GO:001602	CC:integral component of membrane;	------	------	------	------	ENOG410XQTK;ENOG410XSYR	S:Function unknown;	XP_024639880.1	protein SABRE isoform X1 [Medicago truncatula]	sp|Q6IMT1|SAB_ARATH;	Protein SABRE OS=Arabidopsis thaliana OX=3702 GN=SAB PE=1 SV=1;	PF10351.11;PF10347.11	Apt1;Fmp27_GFWDK	Golgi-body localisation protein domain;RNA pol II promoter Fmp27 protein domain
MS.gene010078	------	------	------	------	------	------	------	------	XP_003615326.1	uncharacterized protein LOC11433696 isoform X2 [Medicago truncatula]	------	------	------	------	------
MS.gene010108	GO:0006511;GO:0016579;GO:0016021;GO:0005634;GO:0005829;GO:0004843;GO:000419	BP:ubiquitin-dependent protein catabolic process;BP:protein deubiquitination;CC:integral component of membrane;CC:nucleus;CC:cytosol;MF:thiol-dependent ubiquitin-specific protease activity;MF:cysteine-type endopeptidase activity;	K11855	USP36_42	------	------	ENOG410XQ92	O:Posttranslational modification, protein turnover, chaperones	XP_003615274.2	ubiquitin carboxyl-terminal hydrolase 17 [Medicago truncatula]	sp|Q9SB51|UBP16_ARATH;	Ubiquitin carboxyl-terminal hydrolase 16 OS=Arabidopsis thaliana OX=3702 GN=UBP16 PE=1 SV=1;	PF00443.31;PF13423.8;PF01753.20	UCH;UCH_1;zf-MYND	Ubiquitin carboxyl-terminal hydrolase;Ubiquitin carboxyl-terminal hydrolase;MYND finger
MS.gene010146	------	------	------	------	------	------	ENOG41116PJ	S:Function unknown	RHN56208.1	putative neprosin [Medicago truncatula]	------	------	PF03080.17	Neprosin	Neprosin
MS.gene010203	GO:0005737;GO:001990	CC:cytoplasm;MF:protein kinase binding;	------	------	------	------	COG4886	S:Function unknown	XP_003615123.2	uncharacterized protein LOC11433235 [Medicago truncatula]	------	------	PF12799.9;PF13855.8;PF14580.8;PF05725.14	LRR_4;LRR_8;LRR_9;FNIP	Leucine Rich repeats;Leucine rich repeat;Leucine-rich repeat;FNIP Repeat
MS.gene010220	GO:0006334;GO:0005634;GO:0000786;GO:0046982;GO:000367	BP:nucleosome assembly;CC:nucleus;CC:nucleosome;MF:protein heterodimerization activity;MF:DNA binding;	K11254	H4	------	------	------	------	GAV57897.1	Histone domain-containing protein, partial [Cephalotus follicularis]	sp|P62785|H41_WHEAT;	Histone H4 variant TH011 OS=Triticum aestivum OX=4565 PE=3 SV=2;	PF15511.8;PF02969.19;PF15630.8;PF00125.26	CENP-T_C;TAF;CENP-S;Histone	Centromere kinetochore component CENP-T histone fold;TATA box binding protein associated factor;CENP-S protein;Core histone H2A/H2B/H3/H4
MS.gene010232	GO:0004519;GO:0004527;GO:0004523;GO:0008270;GO:000367	MF:endonuclease activity;MF:exonuclease activity;MF:RNA-DNA hybrid ribonuclease activity;MF:zinc ion binding;MF:nucleic acid binding;	------	------	------	------	ENOG410Y65V;ENOG4111MK6	S:Function unknown;	PNY01927.1	hypothetical protein L195_g025230, partial [Trifolium pratense]	------	------	------	------	------
MS.gene010235	GO:0005634;GO:0003700;GO:0043565;GO:000367	CC:nucleus;MF:transcription factor activity, sequence-specific DNA binding;MF:sequence-specific DNA binding;MF:DNA binding;	K09286	EREBP	------	------	ENOG410YGN6	K:Transcription	XP_003615022.1	ethylene-responsive transcription factor RAP2-4 [Medicago truncatula]	sp|Q8H1E4|RAP24_ARATH;	Ethylene-responsive transcription factor RAP2-4 OS=Arabidopsis thaliana OX=3702 GN=RAP2-4 PE=1 SV=1;	PF00847.22	AP2	AP2 domain
MS.gene010237	GO:0005975;GO:0031222;GO:0045493;GO:0009505;GO:0005576;GO:0046556;GO:0004553;GO:000904	BP:carbohydrate metabolic process;BP:arabinan catabolic process;BP:xylan catabolic process;CC:plant-type cell wall;CC:extracellular region;MF:alpha-L-arabinofuranosidase activity;MF:hydrolase activity, hydrolyzing O-glycosyl compounds;MF:xylan 1,4-beta-xylosidase activity;	------	------	------	------	COG1472	G:Carbohydrate transport and metabolism	XP_024639583.2	probable beta-D-xylosidase 7 [Medicago truncatula]	sp|Q9SGZ5|BXL7_ARATH;	Probable beta-D-xylosidase 7 OS=Arabidopsis thaliana OX=3702 GN=BXL7 PE=2 SV=2;	PF01915.24;PF00933.23;PF14310.8	Glyco_hydro_3_C;Glyco_hydro_3;Fn3-like	Glycosyl hydrolase family 3 C-terminal domain;Glycosyl hydrolase family 3 N terminal domain;Fibronectin type III-like domain
MS.gene010275	GO:0016021;GO:000419	CC:integral component of membrane;MF:aspartic-type endopeptidase activity;	------	------	------	------	ENOG410XNV7	O:Posttranslational modification, protein turnover, chaperones	XP_003614952.2	aspartic proteinase-like protein 1 [Medicago truncatula]	sp|Q9LX20|ASPL1_ARATH;	Aspartic proteinase-like protein 1 OS=Arabidopsis thaliana OX=3702 GN=At5g10080 PE=2 SV=1;	PF14543.8;PF00026.25;PF14541.8	TAXi_N;Asp;TAXi_C	Xylanase inhibitor N-terminal;Eukaryotic aspartyl protease;Xylanase inhibitor C-terminal
MS.gene010281	GO:0010143;GO:0016021;GO:0016020;GO:0004366;GO:0016791;GO:0102420;GO:0090447;GO:001674	BP:cutin biosynthetic process;CC:integral component of membrane;CC:membrane;MF:glycerol-3-phosphate O-acyltransferase activity;MF:phosphatase activity;MF:sn-1-glycerol-3-phosphate C1;MF:glycerol-3-phosphate 2-O-acyltransferase activity;MF:transferase activity, transferring acyl groups;	K13508	GPAT	map00564;map00561	Glycerophospholipid metabolism;Glycerolipid metabolism	------	------	XP_003614938.2	probable glycerol-3-phosphate acyltransferase 2 [Medicago truncatula]	sp|Q9SYJ2|GPAT3_ARATH;	Probable glycerol-3-phosphate acyltransferase 3 OS=Arabidopsis thaliana OX=3702 GN=GPAT3 PE=2 SV=1;	PF01553.23	Acyltransferase	Acyltransferase
MS.gene010404	GO:0016021;GO:0005789;GO:004353	CC:integral component of membrane;CC:endoplasmic reticulum membrane;MF:ADP binding;	K20721	RTN1	------	------	COG4886;ENOG410XPKH	S:Function unknown;U:Intracellular trafficking, secretion, and vesicular transport	AES94768.2	reticulon-like protein [Medicago truncatula]	sp|O64837|RTNLM_ARATH;	Reticulon-like protein B13 OS=Arabidopsis thaliana OX=3702 GN=RTNLB13 PE=2 SV=1;	PF02453.19;PF05659.13	Reticulon;RPW8	Reticulon;Arabidopsis broad-spectrum mildew resistance protein RPW8
MS.gene010406	GO:004353	MF:ADP binding;	------	------	------	------	COG4886	S:Function unknown	XP_003611819.1	probable disease resistance protein At5g66900 [Medicago truncatula]	sp|Q9FKZ1|DRL42_ARATH;	Probable disease resistance protein At5g66900 OS=Arabidopsis thaliana OX=3702 GN=At5g66900 PE=3 SV=1;	PF00931.24;PF05659.13;PF13401.8	NB-ARC;RPW8;AAA_22	NB-ARC domain;Arabidopsis broad-spectrum mildew resistance protein RPW8;AAA domain
MS.gene010458	GO:0051560;GO:0005743;GO:0016021;GO:0015292;GO:000526	BP:mitochondrial calcium ion homeostasis;CC:mitochondrial inner membrane;CC:integral component of membrane;MF:uniporter activity;MF:calcium channel activity;	K20858	MCU	------	------	ENOG410Y3YU	S:Function unknown	XP_003611914.3	calcium uniporter protein 2, mitochondrial [Medicago truncatula]	sp|O64823|MCU2_ARATH;	Calcium uniporter protein 2, mitochondrial OS=Arabidopsis thaliana OX=3702 GN=At2g23790 PE=2 SV=1;	PF04678.15	MCU	Mitochondrial calcium uniporter
MS.gene010459	GO:0006306;GO:0003886;GO:000816	BP:DNA methylation;MF:DN;MF:methyltransferase activity;	------	------	------	------	ENOG410XQ4Y	L:Replication, recombination and repair	RHN65502.1	putative DNA (cytosine-5-)-methyltransferase [Medicago truncatula]	sp|Q9M548|DRM2_ARATH;	DNA;	PF00145.19;PF00627.33	DNA_methylase;UBA	C-5 cytosine-specific DNA methylase;UBA/TS-N domain
MS.gene010478	------	------	------	------	------	------	ENOG410YF6C	S:Function unknown	AES94919.2	cupin family protein [Medicago truncatula]	sp|F4IQK5|VCL21_ARATH;	Vicilin-like seed storage protein At2g18540 OS=Arabidopsis thaliana OX=3702 GN=At2g18540 PE=3 SV=1;	PF00190.24	Cupin_1	Cupin
MS.gene010495	------	------	------	------	------	------	ENOG410ZEZZ	S:Function unknown	XP_003611987.1	uncharacterized protein LOC11405634 [Medicago truncatula]	------	------	------	------	------
MS.gene010588	GO:0032259;GO:0016593;GO:0008168;GO:0046872;GO:199026	BP:methylation;CC:Cdc73/Paf1 complex;MF:methyltransferase activity;MF:metal ion binding;MF:RNA polymerase II C-terminal domain phosphoserine binding;	------	------	------	------	COG2940;ENOG41120EC;ENOG41119AT	S:Function unknown;	XP_003612115.1	zinc finger CCCH domain-containing protein 44 [Medicago truncatula]	sp|Q9SD34|C3H44_ARATH;	Zinc finger CCCH domain-containing protein 44 OS=Arabidopsis thaliana OX=3702 GN=At3g51120 PE=2 SV=3;	PF02213.18;PF13771.8	GYF;zf-HC5HC2H	GYF domain;PHD-like zinc-binding domain
MS.gene010631	GO:0006952;GO:0016021;GO:000557	BP:defense response;CC:integral component of membrane;CC:extracellular region;	------	------	------	------	ENOG4111KEV	S:Function unknown	XP_003612186.1	pathogenesis-related thaumatin-like protein 3.5 [Medicago truncatula]	sp|A0A1P8B554|THLP1_ARATH;	Thaumatin-like protein 1 OS=Arabidopsis thaliana OX=3702 GN=TLP1 PE=2 SV=1;	PF00314.19	Thaumatin	Thaumatin family
MS.gene01064	------	------	------	------	------	------	ENOG410Y2SY	S:Function unknown	XP_003593602.1	late embryogenesis abundant protein At3g53040 [Medicago truncatula]	------	------	PF12732.9;PF01442.20	YtxH;Apolipoprotein	YtxH-like protein;Apolipoprotein A1/A4/E domain
MS.gene010687	GO:001630	MF:kinase activity;	------	------	------	------	COG1881	S:Function unknown	XP_013454870.1	UPF0098 protein CPn_0877/CP_0992/CPj0877/CpB0906 [Medicago truncatula]	sp|O26373|Y273_METTH;	UPF0098 protein MTH_273 OS=Methanothermobacter thermautotrophicus;	PF01161.22	PBP	Phosphatidylethanolamine-binding protein
MS.gene010756	GO:000635	BP:regulation of transcription, DNA-templated;	------	------	------	------	COG5048	S:Function unknown	XP_013442483.1	zinc finger protein ZAT9 isoform X2 [Medicago truncatula]	sp|Q9M202|ZAT9_ARATH;	Zinc finger protein ZAT9 OS=Arabidopsis thaliana OX=3702 GN=ZAT9 PE=2 SV=1;	PF13912.8;PF13894.8;PF12171.10;PF00096.28	zf-C2H2_6;zf-C2H2_4;zf-C2H2_jaz;zf-C2H2	C2H2-type zinc finger;C2H2-type zinc finger;Zinc-finger double-stranded RNA-binding;Zinc finger, C2H2 type
MS.gene010827	GO:004691	MF:pectinesterase inhibitor activity;	------	------	------	------	ENOG4111AIM	G:Carbohydrate transport and metabolism	PNX70192.1	pectinesterase inhibitor 2-like protein [Trifolium pratense]	sp|Q9LNF2|PMEI1_ARATH;	Pectinesterase inhibitor 1 OS=Arabidopsis thaliana OX=3702 GN=PMEI1 PE=1 SV=1;	PF04043.17	PMEI	Plant invertase/pectin methylesterase inhibitor
MS.gene010867	GO:0080188;GO:0003678;GO:0016787;GO:0070615;GO:000552	BP:RNA-directed DNA methylation;MF:DNA helicase activity;MF:hydrolase activity;MF:nucleosome-dependent ATPase activity;MF:ATP binding;	K10875	RAD54L, RAD54	map03440	Homologous recombination	COG0553	L:Replication, recombination and repair	KEH22457.1	SNF2 family amino-terminal protein [Medicago truncatula]	sp|F4I8S3|CLSY3_ARATH;	SNF2 domain-containing protein CLASSY 3 OS=Arabidopsis thaliana OX=3702 GN=CLSY3 PE=1 SV=1;	PF00176.25;PF00271.33;PF04851.17	SNF2-rel_dom;Helicase_C;ResIII	SNF2-related domain;Helicase conserved C-terminal domain;Type III restriction enzyme, res subunit
MS.gene010917	GO:0006869;GO:0016021;GO:0016020;GO:000828	BP:lipid transport;CC:integral component of membrane;CC:membrane;MF:lipid binding;	------	------	------	------	ENOG410YVVH	U:Intracellular trafficking, secretion, and vesicular transport	KEH22495.1	Nodule Cysteine-Rich (NCR) secreted peptide [Medicago truncatula]	sp|P10973|NLTPA_RICCO;	Non-specific lipid-transfer protein A OS=Ricinus communis OX=3988 PE=1 SV=1;	PF14368.8;PF00234.24	LTP_2;Tryp_alpha_amyl	Probable lipid transfer;Protease inhibitor/seed storage/LTP family
MS.gene010992	GO:0055085;GO:0016021;GO:0042626;GO:000552	BP:transmembrane transport;CC:integral component of membrane;MF:ATPase activity, coupled to transmembrane movement of substances;MF:ATP binding;	K05658	ABCB1, CD243	map02010	ABC transporters	COG1132	V:Defense mechanisms	XP_003622707.3	ABC transporter B family member 15 [Medicago truncatula]	sp|Q9LHD1|AB15B_ARATH;	ABC transporter B family member 15 OS=Arabidopsis thaliana OX=3702 GN=ABCB15 PE=3 SV=1;	PF00664.25;PF00005.29;PF02463.21;PF13555.8;PF13191.8	ABC_membrane;ABC_tran;SMC_N;AAA_29;AAA_16	ABC transporter transmembrane region;ABC transporter;RecF/RecN/SMC N terminal domain;P-loop containing region of AAA domain;AAA ATPase domain
MS.gene01105	------	------	------	------	------	------	------	------	AES63355.1	hypothetical protein MTR_2g007860 [Medicago truncatula]	------	------	------	------	------
MS.gene01106	GO:0016747;GO:005063	MF:transferase activity, transferring acyl groups other than amino-acyl groups;MF:vinorine synthase activity;	------	------	------	------	ENOG410XPQ7	S:Function unknown	XP_003593106.1	BAHD acyltransferase BIA1 [Medicago truncatula]	sp|O23393|BIA1_ARATH;	BAHD acyltransferase BIA1 OS=Arabidopsis thaliana OX=3702 GN=BIA1 PE=2 SV=1;	PF02458.17	Transferase	Transferase family
MS.gene01107	GO:0008643;GO:0016021;GO:0005886;GO:005111	BP:carbohydrate transport;CC:integral component of membrane;CC:plasma membrane;MF:sugar transmembrane transporter activity;	K15382	SLC50A, SWEET	------	------	ENOG4111M4R	U:Intracellular trafficking, secretion, and vesicular transport	XP_003593107.1	bidirectional sugar transporter N3-like [Medicago truncatula]	sp|P0DKJ5|SWT15_VITVI;	Bidirectional sugar transporter SWEET15 OS=Vitis vinifera OX=29760 GN=SWEET15 PE=3 SV=1;	PF03083.18	MtN3_slv	Sugar efflux transporter for intercellular exchange
MS.gene01109	GO:0006633;GO:0034440;GO:0031408;GO:0005737;GO:0016702;GO:004687	BP:fatty acid biosynthetic process;BP:lipid oxidation;BP:oxylipin biosynthetic process;CC:cytoplasm;MF:oxidoreductase activity, acting on single donors with incorporation of molecular oxygen, incorporation of two atoms of oxygen;MF:metal ion binding;	K00454	LOX2S	map00591;map00592	Linoleic acid metabolism;alpha-Linolenic acid metabolism	ENOG410YN4N	S:Function unknown	XP_003601322.2	linoleate 13S-lipoxygenase 2-1, chloroplastic [Medicago truncatula]	sp|O24370|LOX21_SOLTU;	Linoleate 13S-lipoxygenase 2-1, chloroplastic OS=Solanum tuberosum OX=4113 GN=LOX2.1 PE=1 SV=1;	PF00305.21;PF01477.25	Lipoxygenase;PLAT	Lipoxygenase;PLAT/LH2 domain
MS.gene01110	GO:0019752;GO:0004398;GO:0030170;GO:001683	BP:carboxylic acid metabolic process;MF:histidine decarboxylase activity;MF:pyridoxal phosphate binding;MF:carboxy-lyase activity;	K25193	SDC	map00564	Glycerophospholipid metabolism	COG0076	E:Amino acid transport and metabolism	XP_003593129.1	serine decarboxylase [Medicago truncatula]	sp|Q9MA74|SDC1_ARATH;	Serine decarboxylase OS=Arabidopsis thaliana OX=3702 GN=SDC PE=1 SV=1;	PF00282.21	Pyridoxal_deC	Pyridoxal-dependent decarboxylase conserved domain
MS.gene011153	------	------	------	------	------	------	ENOG411162D	S:Function unknown	XP_039685496.1	F-box/FBD/LRR-repeat protein At1g16930 isoform X2 [Medicago truncatula]	sp|Q3EAE5|FDL24_ARATH;	Putative F-box/FBD/LRR-repeat protein At4g00315 OS=Arabidopsis thaliana OX=3702 GN=At4g00315 PE=4 SV=1;	PF00646.35	F-box	F-box domain
MS.gene01127	GO:0030026;GO:0006880;GO:0016021;GO:0016020;GO:0005381;GO:000538	BP:cellular manganese ion homeostasis;BP:intracellular sequestering of iron ion;CC:integral component of membrane;CC:membrane;MF:iron ion transmembrane transporter activity;MF:manganese ion transmembrane transporter activity;	K22736	VIT	------	------	COG1814	S:Function unknown	XP_003593128.2	vacuolar iron transporter homolog 4 [Medicago truncatula]	sp|Q9M2C0|VITH4_ARATH;	Vacuolar iron transporter homolog 4 OS=Arabidopsis thaliana OX=3702 GN=At3g43660 PE=2 SV=1;	PF01988.21	VIT1	VIT family
MS.gene011317	GO:0050826;GO:0010344;GO:0019915;GO:0016021;GO:001251	BP:response to freezing;BP:seed oilbody biogenesis;BP:lipid storage;CC:integral component of membrane;CC:monolayer-surrounded lipid storage body;	------	------	------	------	ENOG410YRX9	S:Function unknown	XP_013457769.1	oleosin 16.4 kDa [Medicago truncatula]	sp|O04925|OLEH2_SESIN;	Oleosin H2 OS=Sesamum indicum OX=4182 PE=1 SV=1;	PF01277.19	Oleosin	Oleosin
MS.gene01132	GO:0006897;GO:0072583;GO:0006900;GO:0006979;GO:0048268;GO:0042744;GO:0005794;GO:0005905;GO:0030136;GO:0020037;GO:0000149;GO:0032050;GO:0005545;GO:0005546;GO:0030276;GO:0046872;GO:000460	BP:endocytosis;BP:clathrin-dependent endocytosis;BP:membrane budding;BP:response to oxidative stress;BP:clathrin coat assembly;BP:hydrogen peroxide catabolic process;CC:Golgi apparatus;CC:clathrin-coated pit;CC:clathrin-coated vesicle;MF:heme binding;MF:SNARE binding;MF:clathrin heavy chain binding;MF:1-phosphatidylinositol binding;MF:phosphatidylinositol-4,5-bisphosphate binding;MF:clathrin bind…	------	------	------	------	ENOG410XQ90	U:Intracellular trafficking, secretion, and vesicular transport	KAB1206948.1	hypothetical protein CJ030_MR7G008136 [Morella rubra]	sp|Q9SA65|CAP4_ARATH;	Putative clathrin assembly protein At1g03050 OS=Arabidopsis thaliana OX=3702 GN=At1g03050 PE=2 SV=1;	PF07651.18;PF00141.25;PF01417.22	ANTH;peroxidase;ENTH	ANTH domain;Peroxidase;ENTH domain
MS.gene011320	GO:0010119;GO:000563	BP:regulation of stomatal movement;CC:nucleus;	K09422	MYBP	------	------	COG5147	K:Transcription	XP_013457766.1	transcription factor MYB86 [Medicago truncatula]	sp|Q8LPH6|MYB86_ARATH;	Transcription factor MYB86 OS=Arabidopsis thaliana OX=3702 GN=MYB86 PE=2 SV=1;	PF00249.33;PF13921.8	Myb_DNA-binding;Myb_DNA-bind_6	Myb-like DNA-binding domain;Myb-like DNA-binding domain
MS.gene011329	GO:0016021;GO:000827	CC:integral component of membrane;MF:zinc ion binding;	------	------	------	------	ENOG411245W	S:Function unknown	XP_013457746.1	uncharacterized protein LOC25493713 [Medicago truncatula]	sp|Q9SB64|NBR1_ARATH;	Protein NBR1 homolog OS=Arabidopsis thaliana OX=3702 GN=NBR1 PE=1 SV=1;	PF00564.26	PB1	PB1 domain
MS.gene011345	------	------	------	------	------	------	------	------	------	------	------	------	------	------	------
MS.gene011385	------	------	------	------	------	------	ENOG410YJ5T	S:Function unknown	XP_003608867.1	uncharacterized protein LOC11412046 [Medicago truncatula]	------	------	------	------	------
MS.gene011386	------	------	------	------	------	------	ENOG410YJ5T	S:Function unknown	XP_003608867.1	uncharacterized protein LOC11412046 [Medicago truncatula]	------	------	------	------	------
MS.gene011394	GO:0030174;GO:0006364;GO:0005656;GO:009734	BP:regulation of DNA-dependent DNA replication initiation;BP:rRNA processing;CC:nuclear pre-replicative complex;CC:Rix1 complex;	K14829	IPI3	------	------	COG2319	S:Function unknown	AES91055.2	WD domain, G-beta repeat protein [Medicago truncatula]	sp|Q9M3B4|RID3_ARATH;	Protein ROOT INITIATION DEFECTIVE 3 OS=Arabidopsis thaliana OX=3702 GN=RID3 PE=1 SV=1;	PF00400.34	WD40	WD domain, G-beta repeat
MS.gene011400	GO:0016021;GO:000550	CC:integral component of membrane;MF:calcium ion binding;	K13448	CML	map04626	Plant-pathogen interaction	ENOG410YVEP;COG5126;COG5126;COG5126	S:Function unknown;D:Cell cycle control, cell division, chromosome partitioning;T:Signal transduction mechanisms;Z:Cytoskeleton	KAG6633334.1	hypothetical protein CIPAW_12G041800 [Carya illinoinensis]	------	------	PF00036.34;PF13499.8;PF13405.8;PF13833.8;PF13202.8	EF-hand_1;EF-hand_7;EF-hand_6;EF-hand_8;EF-hand_5	EF hand;EF-hand domain pair;EF-hand domain;EF-hand domain pair;EF hand
MS.gene011456	GO:0016021;GO:0005506;GO:0016705;GO:0004497;GO:002003	CC:integral component of membrane;MF:iron ion binding;MF:oxidoreductase activity, acting on paired donors, with incorporation or reduction of molecular oxygen;MF:monooxygenase activity;MF:heme binding;	------	------	------	------	COG2124	Q:Secondary metabolites biosynthesis, transport and catabolism	RHN63318.1	putative cytochrome P450 [Medicago truncatula]	sp|A0A4D6Q415|CYP1_CROXC;	Flavonoid 3'-monooxygenase CYP75B137 OS=Crocosmia x crocosmiiflora OX=1053288 GN=CYP75B137 PE=1 SV=1;	PF00067.24	p450	Cytochrome P450
MS.gene011460	GO:0016021;GO:0050378;GO:000382	CC:integral component of membrane;MF:UDP-glucuronate 4-epimerase activity;MF:catalytic activity;	K08679	GAE, cap1J	map00520;map00053;map01240	Amino sugar and nucleotide sugar metabolism;Ascorbate and aldarate metabolism;Biosynthesis of cofactors	COG0451	M:Cell wall/membrane/envelope biogenesis	XP_013457644.1	UDP-glucuronate 4-epimerase 5 [Medicago truncatula]	sp|Q9STI6|GAE5_ARATH;	UDP-glucuronate 4-epimerase 5 OS=Arabidopsis thaliana OX=3702 GN=GAE5 PE=2 SV=1;	PF01370.23;PF16363.7;PF01073.21;PF04321.19;PF02719.17;PF07993.14;PF00106.27	Epimerase;GDP_Man_Dehyd;3Beta_HSD;RmlD_sub_bind;Polysacc_synt_2;NAD_binding_4;adh_short	NAD dependent epimerase/dehydratase family;GDP-mannose 4,6 dehydratase;3-beta hydroxysteroid dehydrogenase/isomerase family;RmlD substrate binding domain;Polysaccharide biosynthesis protein;Male sterility protein;short chain dehydrogenase
MS.gene011461	GO:0016021;GO:001678	CC:integral component of membrane;MF:hydrolase activity;	K19367	SPG21	map04144	Endocytosis	ENOG410XPCG	S:Function unknown	XP_013457643.1	maspardin [Medicago truncatula]	sp|Q8MJJ1|SPG21_BOVIN;	Maspardin OS=Bos taurus OX=9913 GN=SPG21 PE=2 SV=1;	PF00561.22;PF12697.9;PF12146.10	Abhydrolase_1;Abhydrolase_6;Hydrolase_4	alpha/beta hydrolase fold;Alpha/beta hydrolase family;Serine aminopeptidase, S33
MS.gene011465	------	------	------	------	------	------	ENOG410YKDW	S:Function unknown	XP_003608809.3	uncharacterized protein LOC11407135 [Medicago truncatula]	------	------	PF07279.13	DUF1442	Protein of unknown function
MS.gene01149	GO:0010150;GO:0009862;GO:0009058;GO:0062034;GO:0042742;GO:0009536;GO:0062045;GO:0010285;GO:0008483;GO:003017	BP:leaf senescence;BP:systemic acquired resistance, salicylic acid mediated signaling pathway;BP:biosynthetic process;BP:L-pipecolic acid biosynthetic process;BP:defense response to bacterium;CC:plastid;MF:L-lysine alpha-aminotransferase;MF:L,L-diaminopimelate aminotransferase activity;MF:transaminase activity;MF:pyridoxal phosphate binding;	K10206	E2.6.1.83	map00300	Lysine biosynthesis	COG0436	E:Amino acid transport and metabolism	XP_003593162.1	aminotransferase ALD1, chloroplastic [Medicago truncatula]	sp|Q9ZQI7|ALD1_ARATH;	Aminotransferase ALD1, chloroplastic OS=Arabidopsis thaliana OX=3702 GN=ALD1 PE=1 SV=2;	PF00155.23;PF04864.15	Aminotran_1_2;Alliinase_C	Aminotransferase class I and II;Allinase
MS.gene01158	GO:0006869;GO:0016021;GO:0031225;GO:0005886;GO:000828	BP:lipid transport;CC:integral component of membrane;CC:anchored component of membrane;CC:plasma membrane;MF:lipid binding;	------	------	------	------	ENOG410Z3NP	U:Intracellular trafficking, secretion, and vesicular transport	XP_024633338.1	non-specific lipid transfer protein GPI-anchored 31 [Medicago truncatula]	sp|Q8VYI9|LTG31_ARATH;	Non-specific lipid transfer protein GPI-anchored 31 OS=Arabidopsis thaliana OX=3702 GN=LTPG31 PE=2 SV=1;	PF14368.8;PF00234.24	LTP_2;Tryp_alpha_amyl	Probable lipid transfer;Protease inhibitor/seed storage/LTP family
MS.gene011622	GO:0046910;GO:0004857;GO:003059	MF:pectinesterase inhibitor activity;MF:enzyme inhibitor activity;MF:pectinesterase activity;	------	------	------	------	ENOG410YUTE	S:Function unknown	XP_013457544.1	pectinesterase inhibitor 12 [Medicago truncatula]	sp|Q8GT41|PLA1_PLAAC;	Putative invertase inhibitor OS=Platanus acerifolia OX=140101 PE=1 SV=1;	PF04043.17	PMEI	Plant invertase/pectin methylesterase inhibitor
MS.gene011658	GO:000979	BP:embryo development ending in seed dormancy;	------	------	------	------	ENOG410Z3PE	S:Function unknown	XP_003608620.2	late embryogenesis abundant protein 6 [Medicago truncatula]	sp|Q96273|LEA18_ARATH;	Late embryogenesis abundant protein 18 OS=Arabidopsis thaliana OX=3702 GN=LEA18 PE=2 SV=1;	PF03760.17	LEA_1	Late embryogenesis abundant
MS.gene011667	GO:0005634;GO:0016021;GO:0046983;GO:000367	CC:nucleus;CC:integral component of membrane;MF:protein dimerization activity;MF:DNA binding;	------	------	------	------	ENOG411144M;ENOG410YG6S	K:Transcription;	AES90790.1	basic helix loop helix (bHLH) DNA-binding family protein [Medicago truncatula]	sp|Q9T072|BH025_ARATH;	Transcription factor bHLH25 OS=Arabidopsis thaliana OX=3702 GN=BHLH25 PE=2 SV=2;	PF00010.28	HLH	Helix-loop-helix DNA-binding domain
MS.gene01167	GO:0006417;GO:0010608;GO:0005737;GO:0003723;GO:000372	BP:regulation of translation;BP:posttranscriptional regulation of gene expression;CC:cytoplasm;MF:RNA binding;MF:mRNA binding;	------	------	------	------	COG5099	J:Translation, ribosomal structure and biogenesis	XP_003593193.2	pumilio homolog 2 [Medicago truncatula]	sp|Q9C9R6|PUM7_ARATH;	Putative pumilio homolog 7, chloroplastic OS=Arabidopsis thaliana OX=3702 GN=APUM7 PE=3 SV=2;	PF00806.21	PUF	Pumilio-family RNA binding repeat
MS.gene011674	GO:0009755;GO:0016021;GO:0005886;GO:0016301;GO:0004672;GO:000552	BP:hormone-mediated signaling pathway;CC:integral component of membrane;CC:plasma membrane;MF:kinase activity;MF:protein kinase activity;MF:ATP binding;	------	------	------	------	COG4886	S:Function unknown	XP_017411582.1	PREDICTED: leucine-rich repeat receptor-like serine/threonine-protein kinase BAM1, partial [Vigna angularis]	sp|O49545|BAME1_ARATH;	Leucine-rich repeat receptor-like serine/threonine-protein kinase BAM1 OS=Arabidopsis thaliana OX=3702 GN=BAM1 PE=1 SV=1;	PF07714.19	PK_Tyr_Ser-Thr	Protein tyrosine and serine/threonine kinase
MS.gene011706	GO:0071555;GO:0016021;GO:0005802;GO:0000139;GO:0005768;GO:0008378;GO:0016757;GO:0016758;GO:003384	BP:cell wall organization;CC:integral component of membrane;CC:trans-Golgi network;CC:Golgi membrane;CC:endosome;MF:galactosyltransferase activity;MF:transferase activity, transferring glycosyl groups;MF:transferase activity, transferring hexosyl groups;MF:xyloglucan 6-xylosyltransferase activity;	------	------	------	------	ENOG410XSJS	S:Function unknown	XP_003608541.2	galactomannan galactosyltransferase 1 [Medicago truncatula]	sp|Q564G7|GMGT1_CYATE;	Galactomannan galactosyltransferase 1 OS=Cyamopsis tetragonoloba OX=3832 GN=GMGT1 PE=1 SV=1;	PF05637.14	Glyco_transf_34	galactosyl transferase GMA12/MNN10 family
MS.gene011733	GO:000486	MF:cysteine-type endopeptidase inhibitor activity;	------	------	------	------	ENOG411195Y;ENOG410YZDC	S:Function unknown;O:Posttranslational modification, protein turnover, chaperones	XP_003608487.1	cysteine proteinase inhibitor 5 [Medicago truncatula]	sp|Q41916|CYT5_ARATH;	Cysteine proteinase inhibitor 5 OS=Arabidopsis thaliana OX=3702 GN=CYS5 PE=2 SV=2;	PF16845.7;PF00031.23	SQAPI;Cystatin	Aspartic acid proteinase inhibitor;Cystatin domain
MS.gene011745	GO:0048046;GO:0008240;GO:000425	CC:apoplast;MF:tripeptidyl-peptidase activity;MF:serine-type endopeptidase activity;	------	------	------	------	COG1404	O:Posttranslational modification, protein turnover, chaperones	XP_003608462.1	subtilisin-like protease SBT1.7 [Medicago truncatula]	sp|O65351|SBT17_ARATH;	Subtilisin-like protease SBT1.7 OS=Arabidopsis thaliana OX=3702 GN=SBT1.7 PE=1 SV=1;	PF00082.24;PF17766.3;PF05922.18;PF02225.24	Peptidase_S8;fn3_6;Inhibitor_I9;PA	Subtilase family;Fibronectin type-III domain;Peptidase inhibitor I9;PA domain
MS.gene011746	------	------	------	------	------	------	ENOG410Z43V	S:Function unknown	XP_003608459.1	uncharacterized protein LOC11410426 [Medicago truncatula]	------	------	PF10714.11	LEA_6	Late embryogenesis abundant protein 18
MS.gene011776	GO:0031146;GO:0019005;GO:005128	BP:SCF-dependent proteasomal ubiquitin-dependent protein catabolic process;CC:SCF ubiquitin ligase complex;MF:NAD binding;	K10268	FBXL2_20	------	------	ENOG410XQ54	S:Function unknown	XP_039689296.1	F-box protein SKIP2 [Medicago truncatula]	sp|Q9FE83|SKIP2_ARATH;	F-box protein SKIP2 OS=Arabidopsis thaliana OX=3702 GN=SKIP2 PE=1 SV=1;	PF18511.3;PF12937.9	F-box_5;F-box-like	F-box;F-box-like
MS.gene011796	GO:0047172;GO:001674	MF:shikimate O-hydroxycinnamoyltransferase activity;MF:transferase activity, transferring acyl groups other than amino-acyl groups;	------	------	------	------	ENOG410YEZS	S:Function unknown	XP_013457424.1	uncharacterized acetyltransferase At3g50280 [Medicago truncatula]	sp|Q9SND9|Y3028_ARATH;	Uncharacterized acetyltransferase At3g50280 OS=Arabidopsis thaliana OX=3702 GN=At3g50280 PE=3 SV=1;	PF02458.17	Transferase	Transferase family
MS.gene011815	GO:0005634;GO:0046983;GO:0046872;GO:000367	CC:nucleus;MF:protein dimerization activity;MF:metal ion binding;MF:DNA binding;	------	------	------	------	ENOG410ZT99	S:Function unknown	XP_039685464.1	zinc finger BED domain-containing protein RICESLEEPER 2 isoform X1 [Medicago truncatula]	sp|P08770|TRA1_MAIZE;	Putative AC transposase OS=Zea mays OX=4577 PE=2 SV=2;	PF04113.16;PF05699.16;PF14372.8	Gpi16;Dimer_Tnp_hAT;DUF4413	Gpi16 subunit, GPI transamidase component;hAT family C-terminal dimerisation region;Domain of unknown function
MS.gene011821	GO:0045892;GO:0009408;GO:0005634;GO:0003700;GO:004356	BP:negative regulation of transcription, DNA-templated;BP:response to heat;CC:nucleus;MF:transcription factor activity, sequence-specific DNA binding;MF:sequence-specific DNA binding;	K09419	HSFF	------	------	COG5169	K:Transcription	XP_039685597.1	heat shock factor protein HSF24-like [Medicago truncatula]	sp|P22335|HSF24_SOLPE;	Heat shock factor protein HSF24 OS=Solanum peruvianum OX=4082 GN=HSF24 PE=2 SV=1;	PF00447.19	HSF_DNA-bind	HSF-type DNA-binding
MS.gene011822	GO:0005634;GO:0003700;GO:000367	CC:nucleus;MF:transcription factor activity, sequence-specific DNA binding;MF:DNA binding;	------	------	------	------	ENOG410YN6X	K:Transcription	XP_039685290.1	ethylene-responsive transcription factor ERF109-like [Medicago truncatula]	sp|Q9SZ06|EF109_ARATH;	Ethylene-responsive transcription factor ERF109 OS=Arabidopsis thaliana OX=3702 GN=ERF109 PE=1 SV=1;	PF00847.22	AP2	AP2 domain
MS.gene011846	GO:0016021;GO:001602	CC:integral component of membrane;CC:membrane;	------	------	------	------	ENOG410Z7NH	S:Function unknown	XP_039684610.1	uncharacterized protein LOC120577385 [Medicago truncatula]	sp|A2VDJ0|T131L_HUMAN;	Transmembrane protein 131-like OS=Homo sapiens OX=9606 GN=TMEM131L PE=1 SV=2;	PF19532.1	TMEM131_like	Transmembrane protein 131-like
MS.gene011899	------	------	------	------	------	------	ENOG410Z0XV;ENOG410YR55	S:Function unknown;	XP_013446431.1	uncharacterized protein LOC25501652 [Medicago truncatula]	------	------	PF14009.8	PADRE	PADRE domain
MS.gene01190	GO:0019748;GO:0016021;GO:0016747;GO:000418	BP:secondary metabolic process;CC:integral component of membrane;MF:transferase activity, transferring acyl groups other than amino-acyl groups;MF:serine-type carboxypeptidase activity;	K16296	SCPL-I	------	------	COG2939	E:Amino acid transport and metabolism	RHN71673.1	putative peptidase S10, serine carboxypeptidase, alpha/Beta hydrolase [Medicago truncatula]	sp|Q9C7D6|SCP17_ARATH;	Serine carboxypeptidase-like 17 OS=Arabidopsis thaliana OX=3702 GN=SCPL17 PE=2 SV=1;	PF00450.24	Peptidase_S10	Serine carboxypeptidase
MS.gene011901	------	------	------	------	------	------	ENOG410Y2WM	S:Function unknown	XP_013446428.1	uncharacterized protein LOC25501650 [Medicago truncatula]	------	------	PF04784.16;PF14389.8	DUF547;Lzipper-MIP1	Protein of unknown function, DUF547;Leucine-zipper of ternary complex factor MIP1
MS.gene011903	GO:0005634;GO:0018024;GO:000827	CC:nucleus;MF:histone-lysine N-methyltransferase activity;MF:zinc ion binding;	------	------	------	------	COG2940	S:Function unknown	XP_039685090.1	histone-lysine N-methyltransferase SUVR5 [Medicago truncatula]	sp|O64827|SUVR5_ARATH;	Histone-lysine N-methyltransferase SUVR5 OS=Arabidopsis thaliana OX=3702 GN=SUVR5 PE=1 SV=3;	PF18868.3;PF00856.30;PF05033.18	zf-C2H2_3rep;SET;Pre-SET	Zinc finger C2H2-type, 3 repeats;SET domain;Pre-SET motif
MS.gene011944	GO:0008643;GO:0016021;GO:002285	BP:carbohydrate transport;CC:integral component of membrane;MF:transmembrane transporter activity;	------	------	------	------	ENOG410XNQK	G:Carbohydrate transport and metabolism	XP_003629474.1	probable polyol transporter 6 [Medicago truncatula]	sp|Q8GXR2|PLT6_ARATH;	Probable polyol transporter 6 OS=Arabidopsis thaliana OX=3702 GN=PLT6 PE=2 SV=2;	PF00083.26;PF07690.18	Sugar_tr;MFS_1	Sugar;Major Facilitator Superfamily
MS.gene012065	GO:0032259;GO:0005737;GO:0016020;GO:0016021;GO:0005802;GO:0005768;GO:000816	BP:methylation;CC:cytoplasm;CC:membrane;CC:integral component of membrane;CC:trans-Golgi network;CC:endosome;MF:methyltransferase activity;	------	------	------	------	ENOG410Y2C5	S:Function unknown	XP_013446373.3	probable methyltransferase PMT24 [Medicago truncatula]	sp|Q9SD39|PMTR_ARATH;	Probable methyltransferase PMT27 OS=Arabidopsis thaliana OX=3702 GN=At3g51070 PE=3 SV=1;	PF03141.18;PF08241.14;PF13649.8	Methyltransf_29;Methyltransf_11;Methyltransf_25	Putative S-adenosyl-L-methionine-dependent methyltransferase;Methyltransferase domain;Methyltransferase domain
MS.gene012106	GO:0016491;GO:0046872;GO:0051213;GO:004548	MF:oxidoreductase activity;MF:metal ion binding;MF:dioxygenase activity;MF:naringenin 3-dioxygenase activity;	K00475	F3H	map00941	Flavonoid biosynthesis	COG3491	S:Function unknown	XP_003629323.1	naringenin,2-oxoglutarate 3-dioxygenase [Medicago truncatula]	sp|Q07353|FL3H_PETHY;	Naringenin,2-oxoglutarate 3-dioxygenase;	PF03171.22;PF14226.8	2OG-FeII_Oxy;DIOX_N	2OG-F;non-haem dioxygenase in morphine synthesis N-terminal
MS.gene012165	GO:0047209;GO:000819	MF:coniferyl-alcohol glucosyltransferase activity;MF:UDP-glycosyltransferase activity;	K12356	UGT72E	map00940	Phenylpropanoid biosynthesis	COG1819	S:Function unknown	XP_003629205.1	anthocyanidin 3-O-glucosyltransferase 5 [Medicago truncatula]	sp|Q40287|UFOG5_MANES;	Anthocyanidin 3-O-glucosyltransferase 5 OS=Manihot esculenta OX=3983 GN=GT5 PE=2 SV=1;	PF00201.20	UDPGT	UDP-glucoronosyl and UDP-glucosyl transferase
MS.gene012181	GO:0016021;GO:0050661;GO:0050660;GO:000449	CC:integral component of membrane;MF:NADP binding;MF:flavin adenine dinucleotide binding;MF:N,N-dimethylaniline monooxygenase activity;	K00485	FMO	------	------	COG2072	P:Inorganic ion transport and metabolism	XP_039688813.1	probable flavin-containing monooxygenase 1 [Medicago truncatula]	sp|Q9LMA1|FMO1_ARATH;	Probable flavin-containing monooxygenase 1 OS=Arabidopsis thaliana OX=3702 GN=FMO1 PE=2 SV=1;	PF00743.21;PF13738.8;PF13434.8;PF07992.16	FMO-like;Pyr_redox_3;K_oxygenase;Pyr_redox_2	Flavin-binding monooxygenase-like;Pyridine nucleotide-disulphide oxidoreductase;L-lysine 6-monooxygenase;Pyridine nucleotide-disulphide oxidoreductase
MS.gene012182	GO:0016021;GO:0050661;GO:0050660;GO:000449	CC:integral component of membrane;MF:NADP binding;MF:flavin adenine dinucleotide binding;MF:N,N-dimethylaniline monooxygenase activity;	K00485	FMO	------	------	COG2072	P:Inorganic ion transport and metabolism	XP_039688813.1	probable flavin-containing monooxygenase 1 [Medicago truncatula]	sp|Q9LMA1|FMO1_ARATH;	Probable flavin-containing monooxygenase 1 OS=Arabidopsis thaliana OX=3702 GN=FMO1 PE=2 SV=1;	PF00743.21;PF13738.8;PF13434.8;PF07992.16	FMO-like;Pyr_redox_3;K_oxygenase;Pyr_redox_2	Flavin-binding monooxygenase-like;Pyridine nucleotide-disulphide oxidoreductase;L-lysine 6-monooxygenase;Pyridine nucleotide-disulphide oxidoreductase
MS.gene012194	GO:2000022;GO:0009611;GO:0031347;GO:000563	BP:regulation of jasmonic acid mediated signaling pathway;BP:response to wounding;BP:regulation of defense response;CC:nucleus;	K13464	JAZ	map04075	Plant hormone signal transduction	ENOG410ZDCD	S:Function unknown	XP_003609979.1	protein TIFY 10A [Medicago truncatula]	sp|Q9LMA8|TI10A_ARATH;	Protein TIFY 10A OS=Arabidopsis thaliana OX=3702 GN=TIFY10A PE=1 SV=1;	PF06200.16;PF09425.12	tify;Jas_motif	tify domain;Jas motif
MS.gene012213	GO:0031146;GO:001900	BP:SCF-dependent proteasomal ubiquitin-dependent protein catabolic process;CC:SCF ubiquitin ligase complex;	K15082	RAD7	------	------	ENOG410XQ54	S:Function unknown	XP_024636594.1	uncharacterized protein LOC25494176 [Medicago truncatula]	------	------	------	------	------
MS.gene012214	GO:0031146;GO:001900	BP:SCF-dependent proteasomal ubiquitin-dependent protein catabolic process;CC:SCF ubiquitin ligase complex;	K15082	RAD7	------	------	ENOG410XQ54	S:Function unknown	XP_013458413.1	uncharacterized protein LOC25494178 isoform X1 [Medicago truncatula]	sp|Q8BH70|FBXL4_MOUSE;	F-box/LRR-repeat protein 4 OS=Mus musculus OX=10090 GN=Fbxl4 PE=1 SV=1;	PF12799.9	LRR_4	Leucine Rich repeats
MS.gene012247	GO:004687	MF:metal ion binding;	------	------	------	------	ENOG411206Y	S:Function unknown	XP_024637181.1	protein ALP1-like [Medicago truncatula]	sp|Q94K49|ALP1_ARATH;	Protein ANTAGONIST OF LIKE HETEROCHROMATIN PROTEIN 1 OS=Arabidopsis thaliana OX=3702 GN=ALP1 PE=1 SV=1;	PF13359.8;PF04827.16	DDE_Tnp_4;Plant_tran	DDE superfamily endonuclease;Plant transposon protein
MS.gene012249	GO:0009877;GO:0072659;GO:0016324;GO:0005901;GO:0005886;GO:004485	BP:nodulation;BP:protein localization to plasma membrane;CC:apical plasma membrane;CC:caveola;CC:plasma membrane;CC:plasma membrane raft;	K07192	FLOT	------	------	COG2268	S:Function unknown	KEH42662.1	SPFH/band 7/PHB domain membrane-associated family protein [Medicago truncatula]	sp|D2XNQ9|FLOT2_MEDTR;	Flotillin-like protein 2 OS=Medicago truncatula OX=3880 GN=FLOT2 PE=2 SV=1;	PF01145.27	Band_7	SPFH domain / Band 7 family
MS.gene01225	GO:000819	MF:UDP-glycosyltransferase activity;	------	------	------	------	COG1819	S:Function unknown	PNX74866.1	anthocyanidin 3-O-glucosyltransferase 2-like protein [Trifolium pratense]	sp|Q9SBQ8|KGLT_PETHY;	Kaempferol 3-O-beta-D-galactosyltransferase OS=Petunia hybrida OX=4102 PE=1 SV=1;	PF00201.20	UDPGT	UDP-glucoronosyl and UDP-glucosyl transferase
MS.gene012250	GO:004687	MF:metal ion binding;	------	------	------	------	ENOG411206Y	S:Function unknown	XP_004507965.1	protein ANTAGONIST OF LIKE HETEROCHROMATIN PROTEIN 1 [Cicer arietinum]	sp|Q9M2U3|ALPL_ARATH;	Protein ALP1-like OS=Arabidopsis thaliana OX=3702 GN=At3g55350 PE=2 SV=1;	PF13359.8;PF04827.16	DDE_Tnp_4;Plant_tran	DDE superfamily endonuclease;Plant transposon protein
MS.gene012251	GO:0009877;GO:0072659;GO:0016324;GO:0005901;GO:0005886;GO:004485	BP:nodulation;BP:protein localization to plasma membrane;CC:apical plasma membrane;CC:caveola;CC:plasma membrane;CC:plasma membrane raft;	K07192	FLOT	------	------	COG2268	S:Function unknown	KEH42662.1	SPFH/band 7/PHB domain membrane-associated family protein [Medicago truncatula]	sp|D2XNQ9|FLOT2_MEDTR;	Flotillin-like protein 2 OS=Medicago truncatula OX=3880 GN=FLOT2 PE=2 SV=1;	PF01145.27	Band_7	SPFH domain / Band 7 family
MS.gene012268	GO:0006357;GO:0034605;GO:0005634;GO:0043565;GO:0003700;GO:000097	BP:regulation of transcription from RNA polymerase II promoter;BP:cellular response to heat;CC:nucleus;MF:sequence-specific DNA binding;MF:transcription factor activity, sequence-specific DNA binding;MF:RNA polymerase II core promoter proximal region sequence-specific DNA binding;	K09419	HSFF	------	------	COG5169	K:Transcription	XP_024637947.1	heat stress transcription factor A-9-like [Medicago truncatula]	sp|Q9LUH8|HFA6B_ARATH;	Heat stress transcription factor A-6b OS=Arabidopsis thaliana OX=3702 GN=HSFA6b PE=2 SV=1;	PF00447.19	HSF_DNA-bind	HSF-type DNA-binding
MS.gene012288	GO:0005975;GO:0005618;GO:0048046;GO:0005773;GO:0030246;GO:000456	BP:carbohydrate metabolic process;CC:cell wall;CC:apoplast;CC:vacuole;MF:carbohydrate binding;MF:beta-galactosidase activity;	------	------	------	------	COG1874	G:Carbohydrate transport and metabolism	XP_028197753.1	beta-galactosidase-like [Glycine soja]	sp|P48980|BGAL_SOLLC;	Beta-galactosidase OS=Solanum lycopersicum OX=4081 PE=1 SV=1;	PF01301.21;PF17834.3;PF02140.20;PF02449.17;PF13364.8	Glyco_hydro_35;GHD;Gal_Lectin;Glyco_hydro_42;BetaGal_dom4_5	Glycosyl hydrolases family 35;Beta-sandwich domain in beta galactosidase;Galactose binding lectin domain;Beta-galactosidase;Beta-galactosidase jelly roll domain
MS.gene012291	GO:001602	CC:integral component of membrane;	------	------	------	------	ENOG410YUES	S:Function unknown	KEH32531.1	hypothetical protein MTR_4g126400 [Medicago truncatula]	------	------	------	------	------
MS.gene012293	GO:0042546;GO:0071555;GO:0010411;GO:0005618;GO:0048046;GO:0016762;GO:000455	BP:cell wall biogenesis;BP:cell wall organization;BP:xyloglucan metabolic process;CC:cell wall;CC:apoplast;MF:xylogluca;MF:hydrolase activity, hydrolyzing O-glycosyl compounds;	K14504	TCH4	map04075	Plant hormone signal transduction	COG2273	G:Carbohydrate transport and metabolism	XP_003610008.1	probable xyloglucan endotransglucosylase/hydrolase protein 23 [Medicago truncatula]	sp|Q38857|XTH22_ARATH;	Xyloglucan endotransglucosylase/hydrolase protein 22 OS=Arabidopsis thaliana OX=3702 GN=XTH22 PE=1 SV=1;	PF00722.23;PF06955.14	Glyco_hydro_16;XET_C	Glycosyl hydrolases family 16;Xyloglucan endo-transglycosylase
MS.gene012324	------	------	------	------	------	------	ENOG410ZQH7	S:Function unknown	AES92232.1	hypothetical protein MTR_4g127190 [Medicago truncatula]	------	------	------	------	------
MS.gene012607	GO:001649	MF:oxidoreductase activity;	------	------	------	------	COG1028	S:Function unknown	GAU18354.1	hypothetical protein TSUD_202430 [Trifolium subterraneum]	sp|Q9FZ42|ADRC1_ARATH;	NADPH-dependent aldehyde reductase 1, chloroplastic OS=Arabidopsis thaliana OX=3702 GN=ChlADR1 PE=1 SV=1;	PF13561.8;PF00106.27;PF08659.12	adh_short_C2;adh_short;KR	Enoyl;short chain dehydrogenase;KR domain
MS.gene012670	GO:0005634;GO:0018024;GO:000827	CC:nucleus;MF:histone-lysine N-methyltransferase activity;MF:zinc ion binding;	------	------	------	------	COG2940	S:Function unknown	RHN65010.1	putative histone-lysine N-methyltransferase transcription factor C2H2 family [Medicago truncatula]	sp|O64827|SUVR5_ARATH;	Histone-lysine N-methyltransferase SUVR5 OS=Arabidopsis thaliana OX=3702 GN=SUVR5 PE=1 SV=3;	PF18868.3;PF00856.30;PF05033.18	zf-C2H2_3rep;SET;Pre-SET	Zinc finger C2H2-type, 3 repeats;SET domain;Pre-SET motif
MS.gene012671	GO:0090558;GO:0016021;GO:000425	BP:plant epidermis development;CC:integral component of membrane;MF:serine-type endopeptidase activity;	------	------	------	------	ENOG410YDJ9	O:Posttranslational modification, protein turnover, chaperones	XP_003610476.1	subtilisin-like protease SBT2.4 [Medicago truncatula]	sp|F4HYR6|SBT24_ARATH;	Subtilisin-like protease SBT2.4 OS=Arabidopsis thaliana OX=3702 GN=SBT2.4 PE=1 SV=1;	PF00082.24;PF17766.3	Peptidase_S8;fn3_6	Subtilase family;Fibronectin type-III domain
MS.gene012675	------	------	------	------	------	------	ENOG410YP5G	S:Function unknown	XP_003610487.1	death-associated inhibitor of apoptosis 1 [Medicago truncatula]	------	------	PF13920.8;PF14447.8;PF00097.27;PF13923.8;PF13639.8;PF14634.8	zf-C3HC4_3;Prok-RING_4;zf-C3HC4;zf-C3HC4_2;zf-RING_2;zf-RING_5	Zinc finger, C3HC4 type;Prokaryotic RING finger family 4;Zinc finger, C3HC4 type;Zinc finger, C3HC4 type;Ring finger domain;zinc-RING finger domain
MS.gene012679	GO:0005737;GO:000472	CC:cytoplasm;MF:protein tyrosine phosphatase activity;	K18045	SIW14, OCA3	------	------	COG2365	T:Signal transduction mechanisms	XP_003610492.1	probable tyrosine-protein phosphatase DSP4 isoform X1 [Medicago truncatula]	sp|Q940L5|PDSP4_ARATH;	Probable tyrosine-protein phosphatase DSP4 OS=Arabidopsis thaliana OX=3702 GN=DSP4 PE=2 SV=1;	PF03162.15;PF13350.8	Y_phosphatase2;Y_phosphatase3	Tyrosine phosphatase family;Tyrosine phosphatase family
MS.gene012688	------	------	------	------	------	------	ENOG410YRP8	S:Function unknown	XP_003610508.1	uncharacterized protein LOC11437894 [Medicago truncatula]	------	------	PF04720.14	PDDEXK_6	PDDEXK-like family of unknown function
MS.gene012711	GO:0006355;GO:0005634;GO:0003700;GO:004356	BP:regulation of transcription, DNA-templated;CC:nucleus;MF:transcription factor activity, sequence-specific DNA binding;MF:sequence-specific DNA binding;	------	------	------	------	ENOG411183F	K:Transcription	XP_003610571.1	scarecrow-like protein 13 [Medicago truncatula]	sp|Q9M0M5|SCL13_ARATH;	Scarecrow-like protein 13 OS=Arabidopsis thaliana OX=3702 GN=SCL13 PE=2 SV=2;	PF03514.16	GRAS	GRAS domain family
MS.gene012740	GO:0006357;GO:0016602;GO:0043565;GO:0001228;GO:0046982;GO:000098	BP:regulation of transcription from RNA polymerase II promoter;CC:CCAAT-binding factor complex;MF:sequence-specific DNA binding;MF:transcriptional activator activity, RNA polymerase II transcription regulatory region sequence-specific binding;MF:protein heterodimerization activity;MF:RNA polymerase II transcription factor activity, sequence-specific DNA binding;	K08065	NFYB, HAP3	------	------	COG2036	B:Chromatin structure and dynamics	XP_039689942.1	nuclear transcription factor Y subunit B-3 isoform X2 [Medicago truncatula]	sp|Q84W66|NFYB6_ARATH;	Nuclear transcription factor Y subunit B-6 OS=Arabidopsis thaliana OX=3702 GN=NFYB6 PE=1 SV=2;	PF00808.25;PF00125.26;PF02269.18	CBFD_NFYB_HMF;Histone;TFIID-18kDa	Histone-like transcription factor;Core histone H2A/H2B/H3/H4;Transcription initiation factor IID, 18kD subunit
MS.gene012778	GO:004687	MF:metal ion binding;	------	------	------	------	ENOG410Z09G	S:Function unknown	XP_013458695.1	putative F-box protein At1g32420 [Medicago truncatula]	sp|Q9FGY4|FB341_ARATH;	F-box protein At5g49610 OS=Arabidopsis thaliana OX=3702 GN=At5g49610 PE=1 SV=1;	PF00646.35	F-box	F-box domain
MS.gene01279	GO:0006952;GO:0009607;GO:0016021;GO:0005576;GO:000561	BP:defense response;BP:response to biotic stimulus;CC:integral component of membrane;CC:extracellular region;CC:extracellular space;	K13449	PR1	map04016;map04626;map04075	MAPK signaling pathway - plant;Plant-pathogen interaction;Plant hormone signal transduction	COG2340	S:Function unknown	XP_024631485.1	pathogenesis-related protein 1 [Medicago truncatula]	sp|Q9ZNS4|PRB1_ARATH;	Pathogenesis-related protein 1 OS=Arabidopsis thaliana OX=3702 GN=PRB1 PE=2 SV=1;	PF00188.28	CAP	Cysteine-rich secretory protein family
MS.gene012798	GO:0006680;GO:0005975;GO:0016020;GO:0004348;GO:000842	BP:glucosylceramide catabolic process;BP:carbohydrate metabolic process;CC:membrane;MF:glucosylceramidase activity;MF:beta-glucosidase activity;	K17108	GBA2	map00600;map00511	Sphingolipid metabolism;Other glycan degradation	COG4354	G:Carbohydrate transport and metabolism	XP_013458726.1	non-lysosomal glucosylceramidase isoform X1 [Medicago truncatula]	sp|Q69ZF3|GBA2_MOUSE;	Non-lysosomal glucosylceramidase OS=Mus musculus OX=10090 GN=Gba2 PE=1 SV=2;	PF04685.15;PF12215.10	DUF608;Glyco_hydr_116N	Glycosyl-hydrolase family 116, catalytic region;beta-glucosidase 2, glycosyl-hydrolase family 116 N-term
MS.gene012815	------	------	------	------	------	------	------	------	AES73399.2	hypothetical protein MTR_3g104390 [Medicago truncatula]	------	------	------	------	------
MS.gene012834	------	------	------	------	------	------	ENOG410YC9P	S:Function unknown	XP_039687738.1	uncharacterized protein LOC11431834 isoform X1 [Medicago truncatula]	------	------	PF03080.17;PF14365.8	Neprosin;Neprosin_AP	Neprosin;Neprosin activation peptide
MS.gene012839	GO:0008652;GO:0009082;GO:0016021;GO:0005829;GO:0050048;GO:0052654;GO:0052655;GO:0052656;GO:000408	BP:cellular amino acid biosynthetic process;BP:branched-chain amino acid biosynthetic process;CC:integral component of membrane;CC:cytosol;MF:L-leucin;MF:L-leucine transaminase activity;MF:L-valine transaminase activity;MF:L-isoleucine transaminase activity;MF:branched-chain-amino-acid transaminase activity;	K00826	E2.6.1.42, ilvE	map00280;map01240;map00270;map00290;map00966;map00770	Valine, leucine and isoleucine degradation;Biosynthesis of cofactors;Cysteine and methionine metabolism;Valine, leucine and isoleucine biosynthesis;Glucosinolate biosynthesis;Pantothenate and CoA biosynthesis	COG0115	E:Amino acid transport and metabolism	XP_013461828.1	branched-chain-amino-acid aminotransferase 2, chloroplastic [Medicago truncatula]	sp|Q9M439|BCAT2_ARATH;	Branched-chain-amino-acid aminotransferase 2, chloroplastic OS=Arabidopsis thaliana OX=3702 GN=BCAT2 PE=1 SV=1;	PF01063.21	Aminotran_4	Amino-transferase class IV
MS.gene012885	GO:0010200;GO:000370	BP:response to chitin;MF:transcription factor activity, sequence-specific DNA binding;	------	------	------	------	COG5048	S:Function unknown	CAB77055.1	putative TFIIIA (or kruppel)-like zinc finger protein [Medicago sativa subsp. x varia]	sp|Q96289|ZAT10_ARATH;	Zinc finger protein ZAT10 OS=Arabidopsis thaliana OX=3702 GN=ZAT10 PE=2 SV=1;	PF13912.8;PF13894.8	zf-C2H2_6;zf-C2H2_4	C2H2-type zinc finger;C2H2-type zinc finger
MS.gene01289	------	------	------	------	------	------	ENOG410YUAK	S:Function unknown	XP_003593380.2	uncharacterized protein DDB_G0273453/DDB_G0273565 [Medicago truncatula]	------	------	------	------	------
MS.gene012908	GO:0006417;GO:0010608;GO:0005737;GO:0003723;GO:000372	BP:regulation of translation;BP:posttranscriptional regulation of gene expression;CC:cytoplasm;MF:RNA binding;MF:mRNA binding;	------	------	------	------	COG5099	J:Translation, ribosomal structure and biogenesis	KEH35779.1	pumilio-family RNA-binding repeatprotein [Medicago truncatula]	sp|Q9LVC3|PUM12_ARATH;	Pumilio homolog 12 OS=Arabidopsis thaliana OX=3702 GN=APUM12 PE=2 SV=2;	PF00806.21	PUF	Pumilio-family RNA binding repeat
MS.gene012917	GO:0045944;GO:0005634;GO:0046983;GO:000097	BP:positive regulation of transcription from RNA polymerase II promoter;CC:nucleus;MF:protein dimerization activity;MF:RNA polymerase II regulatory region sequence-specific DNA binding;	------	------	------	------	COG5068	K:Transcription	XP_024635866.2	agamous-like MADS-box protein AGL104 [Medicago truncatula]	sp|Q9LM46|AG104_ARATH;	Agamous-like MADS-box protein AGL104 OS=Arabidopsis thaliana OX=3702 GN=AGL104 PE=1 SV=1;	PF00319.20	SRF-TF	SRF-type transcription factor
MS.gene012984	GO:0046274;GO:0048046;GO:0052716;GO:0005507;GO:001649	BP:lignin catabolic process;CC:apoplast;MF:hydroquinon;MF:copper ion binding;MF:oxidoreductase activity;	K05909	E1.10.3.2	------	------	COG2132	Q:Secondary metabolites biosynthesis, transport and catabolism	XP_003603035.4	laccase-15 [Medicago truncatula]	sp|Q84J37|LAC15_ARATH;	Laccase-15 OS=Arabidopsis thaliana OX=3702 GN=TT10 PE=1 SV=1;	PF07731.16;PF07732.17;PF00394.24	Cu-oxidase_2;Cu-oxidase_3;Cu-oxidase	Multicopper oxidase;Multicopper oxidase;Multicopper oxidase
MS.gene013017	GO:0010951;GO:0005615;GO:000486	BP:negative regulation of endopeptidase activity;CC:extracellular space;MF:serine-type endopeptidase inhibitor activity;	K13963	SERPINB	------	------	COG4826	O:Posttranslational modification, protein turnover, chaperones	KAG5018331.1	hypothetical protein JHK87_014186 [Glycine soja]	sp|Q9S7T8|SPZX_ARATH;	Serpin-ZX OS=Arabidopsis thaliana OX=3702 GN=At1g47710 PE=1 SV=1;	PF00079.22	Serpin	Serpin
MS.gene013042	GO:0044772;GO:0007049;GO:0000079;GO:0051301;GO:0005737;GO:0000307;GO:0005634;GO:001653	BP:mitotic cell cycle phase transition;BP:cell cycle;BP:regulation of cyclin-dependent protein serine/threonine kinase activity;BP:cell division;CC:cytoplasm;CC:cyclin-dependent protein kinase holoenzyme complex;CC:nucleus;MF:cyclin-dependent protein serine/threonine kinase regulator activity;	K18810	CYCD1_2_4	------	------	ENOG410XRKC	D:Cell cycle control, cell division, chromosome partitioning	XP_003602950.1	cyclin-D4-2 [Medicago truncatula]	sp|Q4KYM5|CCD42_ORYSJ;	Cyclin-D4-2 OS=Oryza sativa subsp. japonica OX=39947 GN=CYCD4-2 PE=2 SV=2;	PF00134.25;PF02984.21	Cyclin_N;Cyclin_C	Cyclin, N-terminal domain;Cyclin, C-terminal domain
MS.gene013087	GO:0005783;GO:0005829;GO:0005789;GO:0016021;GO:0050661;GO:0050660;GO:0016709;GO:0003958;GO:0010181;GO:001649	CC:endoplasmic reticulum;CC:cytosol;CC:endoplasmic reticulum membrane;CC:integral component of membrane;MF:NADP binding;MF:flavin adenine dinucleotide binding;MF:oxidoreductase activity, acting on paired donors, with incorporation or reduction of molecular oxygen, NA;MF:NADPH-hemoprotein reductase activity;MF:FMN binding;MF:oxidoreductase activity;	K00327	POR	------	------	COG0369	P:Inorganic ion transport and metabolism	XP_003602898.1	NADPH--cytochrome P450 reductase [Medicago truncatula]	sp|P37116|NCPR_VIGRR;	NADPH--cytochrome P450 reductase OS=Vigna radiata var. radiata OX=3916 PE=1 SV=1;	PF00667.22;PF00258.27;PF00175.23	FAD_binding_1;Flavodoxin_1;NAD_binding_1	FAD binding domain;Flavodoxin;Oxidoreductase NAD-binding domain
MS.gene013090	GO:0018344;GO:0018342;GO:0005737;GO:0005968;GO:000831	BP:protein geranylgeranylation;BP:protein prenylation;CC:cytoplasm;CC:Rab-protein geranylgeranyltransferase complex;MF:protein prenyltransferase activity;	K14050	RABGGTA	------	------	COG5536	O:Posttranslational modification, protein turnover, chaperones	AES73144.1	RAB geranylgeranyl transferase alpha protein [Medicago truncatula]	sp|Q8VYB7|PGTA1_ARATH;	Geranylgeranyl transferase type-2 subunit alpha 1 OS=Arabidopsis thaliana OX=3702 GN=RGTA1 PE=1 SV=1;	PF01239.24;PF13855.8;PF12799.9	PPTA;LRR_8;LRR_4	Protein prenyltransferase alpha subunit repeat;Leucine rich repeat;Leucine Rich repeats
MS.gene013139	GO:001602	CC:integral component of membrane;	------	------	------	------	ENOG410YZID	S:Function unknown	XP_003602817.2	F-box protein At5g50450 [Medicago truncatula]	sp|Q9FYF9|FB76_ARATH;	F-box protein At1g67340 OS=Arabidopsis thaliana OX=3702 GN=At1g67340 PE=1 SV=1;	PF01753.20	zf-MYND	MYND finger
MS.gene013180	------	------	------	------	------	------	ENOG410XRTN	S:Function unknown	XP_003602759.1	vacuolar protein 8 [Medicago truncatula]	sp|Q9STT1|PUB39_ARATH;	U-box domain-containing protein 39 OS=Arabidopsis thaliana OX=3702 GN=PUB39 PE=1 SV=2;	PF00514.25	Arm	Armadillo/beta-catenin-like repeat
MS.gene013189	GO:0006355;GO:0005634;GO:0003700;GO:0043565;GO:004698	BP:regulation of transcription, DNA-templated;CC:nucleus;MF:transcription factor activity, sequence-specific DNA binding;MF:sequence-specific DNA binding;MF:protein dimerization activity;	------	------	------	------	ENOG4111GT2	K:Transcription	XP_013461649.1	transcription factor ICE1 isoform X1 [Medicago truncatula]	sp|Q9LSE2|ICE1_ARATH;	Transcription factor ICE1 OS=Arabidopsis thaliana OX=3702 GN=SCRM PE=1 SV=1;	PF00010.28	HLH	Helix-loop-helix DNA-binding domain
MS.gene013270	GO:0006355;GO:000367	BP:regulation of transcription, DNA-templated;MF:DNA binding;	------	------	------	------	ENOG410YE96	S:Function unknown	QDX01710.1	NAC domain-containing protein NAC35 [Medicago falcata]	sp|Q39013|NAC2_ARATH;	NAC domain-containing protein 2 OS=Arabidopsis thaliana OX=3702 GN=NAC002 PE=1 SV=2;	PF02365.17	NAM	No apical meristem
MS.gene013272	GO:0005975;GO:0048046;GO:0005618;GO:0005773;GO:000456	BP:carbohydrate metabolic process;CC:apoplast;CC:cell wall;CC:vacuole;MF:beta-galactosidase activity;	------	------	------	------	COG1874	G:Carbohydrate transport and metabolism	XP_003602682.1	beta-galactosidase 6 [Medicago truncatula]	sp|Q9FFN4|BGAL6_ARATH;	Beta-galactosidase 6 OS=Arabidopsis thaliana OX=3702 GN=BGAL6 PE=2 SV=1;	PF01301.21;PF17834.3;PF02449.17;PF13364.8	Glyco_hydro_35;GHD;Glyco_hydro_42;BetaGal_dom4_5	Glycosyl hydrolases family 35;Beta-sandwich domain in beta galactosidase;Beta-galactosidase;Beta-galactosidase jelly roll domain
MS.gene013274	GO:0016021;GO:001602	CC:integral component of membrane;CC:membrane;	------	------	------	------	ENOG410YHFS	S:Function unknown	XP_024634970.1	uncharacterized protein LOC11435044 isoform X2 [Medicago truncatula]	------	------	------	------	------
MS.gene013308	GO:0005975;GO:0005618;GO:0016021;GO:0048046;GO:0030145;GO:000465	BP:carbohydrate metabolic process;CC:cell wall;CC:integral component of membrane;CC:apoplast;MF:manganese ion binding;MF:polygalacturonase activity;	------	------	------	------	COG5434	M:Cell wall/membrane/envelope biogenesis	AES72873.1	glycoside hydrolase family 28 protein [Medicago truncatula]	sp|A7PZL3|PGLR_VITVI;	Probable polygalacturonase OS=Vitis vinifera OX=29760 GN=GSVIVT00026920001 PE=1 SV=1;	PF00295.19;PF00190.24;PF07883.13;PF12708.9;PF13229.8	Glyco_hydro_28;Cupin_1;Cupin_2;Pectate_lyase_3;Beta_helix	Glycosyl hydrolases family 28;Cupin;Cupin domain;Pectate lyase superfamily protein;Right handed beta helix region
MS.gene013318	GO:0006355;GO:000367	BP:regulation of transcription, DNA-templated;MF:DNA binding;	------	------	------	------	ENOG410Y957	S:Function unknown	XP_003602603.1	NAC domain-containing protein 82 isoform X1 [Medicago truncatula]	sp|Q9FY82|NAC82_ARATH;	NAC domain-containing protein 82 OS=Arabidopsis thaliana OX=3702 GN=NAC082 PE=1 SV=1;	PF02365.17	NAM	No apical meristem
MS.gene013332	GO:0045944;GO:0032259;GO:0045892;GO:0018024;GO:0042393;GO:0003712;GO:0008168;GO:004687	BP:positive regulation of transcription from RNA polymerase II promoter;BP:methylation;BP:negative regulation of transcription, DNA-templated;MF:histone-lysine N-methyltransferase activity;MF:histone binding;MF:transcription cofactor activity;MF:methyltransferase activity;MF:metal ion binding;	K24406	ATXR5_6	map00310	Lysine degradation	ENOG410Y5CZ	S:Function unknown	XP_003602576.2	probable Histone-lysine N-methyltransferase ATXR5 [Medicago truncatula]	sp|B9RU15|ATXR5_RICCO;	Probable Histone-lysine N-methyltransferase ATXR5 OS=Ricinus communis OX=3988 GN=ATXR5 PE=1 SV=1;	PF00628.31	PHD	PHD-finger
MS.gene013333	GO:0032259;GO:0008168;GO:0046872;GO:001802	BP:methylation;MF:methyltransferase activity;MF:metal ion binding;MF:histone-lysine N-methyltransferase activity;	K24406	ATXR5_6	map00310	Lysine degradation	ENOG410Y5CZ	S:Function unknown	AES72826.1	histone-lysine N-methyltransferase ATXR5 [Medicago truncatula]	sp|B9RU15|ATXR5_RICCO;	Probable Histone-lysine N-methyltransferase ATXR5 OS=Ricinus communis OX=3988 GN=ATXR5 PE=1 SV=1;	PF00628.31	PHD	PHD-finger
MS.gene013336	GO:004687	MF:metal ion binding;	------	------	------	------	ENOG410YT9P;ENOG4111CT0;ENOG410YPDY	S:Function unknown;	XP_003602571.2	uncharacterized protein LOC11418930 [Medicago truncatula]	------	------	------	------	------
MS.gene013341	GO:0006468;GO:0035556;GO:0005737;GO:0016021;GO:0004674;GO:0106311;GO:0004672;GO:0005524;GO:010631	BP:protein phosphorylation;BP:intracellular signal transduction;CC:cytoplasm;CC:integral component of membrane;MF:protein serine/threonine kinase activity;MF:old GO;MF:protein kinase activity;MF:ATP binding;MF:old GO;	K08867	WNK, PRKWNK	------	------	ENOG410XQWZ	T:Signal transduction mechanisms	AES72811.2	WNK kinase [Medicago truncatula]	sp|Q8LST2|WNK7_ARATH;	Probable serine/threonine-protein kinase WNK7 OS=Arabidopsis thaliana OX=3702 GN=WNK7 PE=2 SV=1;	PF00069.27;PF07714.19;PF17667.3;PF12202.10	Pkinase;PK_Tyr_Ser-Thr;Pkinase_fungal;OSR1_C	Protein kinase domain;Protein tyrosine and serine/threonine kinase;Fungal protein kinase;Oxidative-stress-responsive kinase 1 C-terminal domain
MS.gene013358	GO:0016829;GO:003024	MF:lyase activity;MF:carbohydrate binding;	------	------	------	------	ENOG410YG69;ENOG4111XR0	S:Function unknown;	XP_003602526.1	citrate-binding protein [Medicago truncatula]	sp|Q39962|CBPR_HEVBR;	Citrate-binding protein OS=Hevea brasiliensis OX=3981 GN=CBP PE=1 SV=1;	PF08787.13	Alginate_lyase2	Alginate lyase
MS.gene013367	GO:0005634;GO:0003700;GO:000367	CC:nucleus;MF:transcription factor activity, sequence-specific DNA binding;MF:DNA binding;	------	------	------	------	ENOG410YY7D;ENOG410YYVP	K:Transcription;	XP_003602514.1	ethylene-responsive transcription factor ERF110 [Medicago truncatula]	sp|Q9FGF8|ABR1_ARATH;	Ethylene-responsive transcription factor ABR1 OS=Arabidopsis thaliana OX=3702 GN=ABR1 PE=2 SV=1;	PF00847.22	AP2	AP2 domain
MS.gene01338	------	------	K15047	HNRNPUL1, E1BAP5	------	------	ENOG410XSBV	S:Function unknown	XP_004485703.1	heterogeneous nuclear ribonucleoprotein U-like protein 1 [Cicer arietinum]	sp|Q8VDM6|HNRL1_MOUSE;	Heterogeneous nuclear ribonucleoprotein U-like protein 1 OS=Mus musculus OX=10090 GN=Hnrnpul1 PE=1 SV=1;	PF13671.8;PF00622.30;PF08433.12	AAA_33;SPRY;KTI12	AAA domain;SPRY domain;Chromatin associated protein KTI12
MS.gene013467	GO:001602	CC:integral component of membrane;	------	------	------	------	ENOG410ZITE	S:Function unknown	XP_003602430.1	UNC93-like protein 1 isoform X1 [Medicago truncatula]	sp|Q56WD3|UN931_ARATH;	UNC93-like protein 1 OS=Arabidopsis thaliana OX=3702 GN=At1g18000 PE=2 SV=2;	PF05978.18;PF07690.18	UNC-93;MFS_1	Ion channel regulatory protein UNC-93;Major Facilitator Superfamily
MS.gene013480	GO:0006355;GO:0016021;GO:000367	BP:regulation of transcription, DNA-templated;CC:integral component of membrane;MF:DNA binding;	------	------	------	------	ENOG410ZJIT	S:Function unknown	XP_003602412.1	NAC domain-containing protein 62 [Medicago truncatula]	sp|F4JN35|NTL9_ARATH;	Protein NTM1-like 9 OS=Arabidopsis thaliana OX=3702 GN=NTL9 PE=1 SV=1;	PF02365.17	NAM	No apical meristem
MS.gene013525	GO:0048366;GO:0045944;GO:0008283;GO:0005634;GO:000371	BP:leaf development;BP:positive regulation of transcription from RNA polymerase II promoter;BP:cell proliferation;CC:nucleus;MF:transcription coactivator activity;	------	------	------	------	ENOG41128HA	K:Transcription	XP_003602332.2	GRF1-interacting factor 3 [Medicago truncatula]	sp|Q93VH6|GIF3_ARATH;	GRF1-interacting factor 3 OS=Arabidopsis thaliana OX=3702 GN=GIF3 PE=1 SV=1;	PF05030.14;PF17046.7	SSXT;Ses_B	SSXT protein;SesB domain on fungal death-pathway protein
MS.gene013629	GO:0008643;GO:0016021;GO:0005886;GO:005111	BP:carbohydrate transport;CC:integral component of membrane;CC:plasma membrane;MF:sugar transmembrane transporter activity;	K15382	SLC50A, SWEET	------	------	ENOG4111M4R	U:Intracellular trafficking, secretion, and vesicular transport	XP_003602201.1	bidirectional sugar transporter SWEET3 [Medicago truncatula]	sp|Q6NQN5|SWET3_ARATH;	Bidirectional sugar transporter SWEET3 OS=Arabidopsis thaliana OX=3702 GN=SWEET3 PE=1 SV=1;	PF03083.18	MtN3_slv	Sugar efflux transporter for intercellular exchange
MS.gene013668	GO:0005794;GO:0016021;GO:001641	CC:Golgi apparatus;CC:integral component of membrane;MF:O-acetyltransferase activity;	------	------	------	------	ENOG410Y13E	S:Function unknown	XP_003602148.1	protein trichome berefringence-like 7 [Medicago truncatula]	sp|F4I037|TBL7_ARATH;	Protein trichome berefringence-like 7 OS=Arabidopsis thaliana OX=3702 GN=TBL7 PE=3 SV=1;	PF13839.8;PF14416.8	PC-Esterase;PMR5N	GDSL/SGNH-like Acyl-Esterase family found in Pmr5 and Cas1p;PMR5 N terminal Domain
MS.gene013700	GO:0050661;GO:0050660;GO:000449	MF:NADP binding;MF:flavin adenine dinucleotide binding;MF:N,N-dimethylaniline monooxygenase activity;	K11816	YUCCA	map00380	Tryptophan metabolism	COG2072	P:Inorganic ion transport and metabolism	KEH35392.1	flavin containing monooxygenase YUCCA10-like protein [Medicago truncatula]	sp|Q9FVQ0|YUC10_ARATH;	Probable indole-3-pyruvate monooxygenase YUCCA10 OS=Arabidopsis thaliana OX=3702 GN=YUC10 PE=2 SV=1;	PF00743.21;PF13738.8;PF07992.16;PF13434.8;PF01494.21;PF00070.29	FMO-like;Pyr_redox_3;Pyr_redox_2;K_oxygenase;FAD_binding_3;Pyr_redox	Flavin-binding monooxygenase-like;Pyridine nucleotide-disulphide oxidoreductase;Pyridine nucleotide-disulphide oxidoreductase;L-lysine 6-monooxygenase;FAD binding domain;Pyridine nucleotide-disulphide oxidoreductase
MS.gene013713	GO:0009451;GO:0009083;GO:0005947;GO:0043231;GO:0016787;GO:0016624;GO:0003826;GO:0003723;GO:000386	BP:RNA modification;BP:branched-chain amino acid catabolic process;CC:mitochondrial alpha-ketoglutarate dehydrogenase complex;CC:intracellular membrane-bounded organelle;MF:hydrolase activity;MF:oxidoreductase activity, acting on the aldehyde or oxo group of donors, disulfide as acceptor;MF:alpha-ketoacid dehydrogenase activity;MF:RNA binding;MF:3-methyl-2-oxobutanoate dehydrogenas;	K00166	BCKDHA, bkdA1	map00280;map00640	Valine, leucine and isoleucine degradation;Propanoate metabolism	COG1071	C:Energy production and conversion	KAA8546487.1	hypothetical protein F0562_002774 [Nyssa sinensis]	sp|Q9LPL5|ODBA1_ARATH;	2-oxoisovalerate dehydrogenase subunit alpha 1, mitochondrial OS=Arabidopsis thaliana OX=3702 GN=At1g21400 PE=2 SV=1;	PF00676.22;PF13041.8;PF01535.22;PF12854.9;PF13812.8;PF17177.6;PF13292.8	E1_dh;PPR_2;PPR;PPR_1;PPR_3;PPR_long;DXP_synthase_N	Dehydrogenase E1 component;PPR repeat family;PPR repeat;PPR repeat;Pentatricopeptide repeat domain;Pentacotripeptide-repeat region of PRORP;1-deoxy-D-xylulose-5-phosphate synthase
MS.gene013751	GO:0006468;GO:0005886;GO:0016787;GO:0005524;GO:000467	BP:protein phosphorylation;CC:plasma membrane;MF:hydrolase activity;MF:ATP binding;MF:protein kinase activity;	------	------	------	------	COG0515	T:Signal transduction mechanisms	XP_013461319.1	probable receptor-like serine/threonine-protein kinase At5g57670 [Medicago truncatula]	sp|Q5XF57|Y5576_ARATH;	Probable receptor-like serine/threonine-protein kinase At5g57670 OS=Arabidopsis thaliana OX=3702 GN=At5g57670 PE=2 SV=1;	PF00069.27;PF07714.19;PF00582.28	Pkinase;PK_Tyr_Ser-Thr;Usp	Protein kinase domain;Protein tyrosine and serine/threonine kinase;Universal stress protein family
MS.gene013805	GO:0009694;GO:0016021;GO:001678	BP:jasmonic acid metabolic process;CC:integral component of membrane;MF:hydrolase activity;	K21604	IAR3, ILL6	------	------	COG1473	E:Amino acid transport and metabolism	XP_003602066.1	IAA-amino acid hydrolase ILR1-like 6 [Medicago truncatula]	sp|Q8VYX0|ILL6_ARATH;	IAA-amino acid hydrolase ILR1-like 6 OS=Arabidopsis thaliana OX=3702 GN=ILL6 PE=1 SV=2;	PF01546.30	Peptidase_M20	Peptidase family M20/M25/M40
MS.gene013807	GO:0009694;GO:0016021;GO:0016787;GO:004798	BP:jasmonic acid metabolic process;CC:integral component of membrane;MF:hydrolase activity;MF:hippurate hydrolase activity;	K21604	IAR3, ILL6	------	------	COG1473	E:Amino acid transport and metabolism	XP_003602066.1	IAA-amino acid hydrolase ILR1-like 6 [Medicago truncatula]	sp|Q8VYX0|ILL6_ARATH;	IAA-amino acid hydrolase ILR1-like 6 OS=Arabidopsis thaliana OX=3702 GN=ILL6 PE=1 SV=2;	PF01546.30;PF07687.16	Peptidase_M20;M20_dimer	Peptidase family M20/M25/M40;Peptidase dimerisation domain
MS.gene013809	GO:0000160;GO:001630	BP:phosphorelay signal transduction system;MF:kinase activity;	K14492	ARR-A	map04075	Plant hormone signal transduction	COG5641	K:Transcription	XP_003602071.2	two-component response regulator ARR17 isoform X1 [Medicago truncatula]	sp|O80365|ARR8_ARATH;	Two-component response regulator ARR8 OS=Arabidopsis thaliana OX=3702 GN=ARR8 PE=1 SV=1;	PF00072.26	Response_reg	Response regulator receiver domain
MS.gene013852	GO:0006355;GO:0005634;GO:0003700;GO:000367	BP:regulation of transcription, DNA-templated;CC:nucleus;MF:transcription factor activity, sequence-specific DNA binding;MF:DNA binding;	------	------	------	------	ENOG410YN7N	S:Function unknown	XP_003624725.3	cyclic dof factor 1 [Medicago truncatula]	sp|Q93ZL5|CDF2_ARATH;	Cyclic dof factor 2 OS=Arabidopsis thaliana OX=3702 GN=CDF2 PE=1 SV=2;	PF02701.17	zf-Dof	Dof domain, zinc finger
MS.gene013855	GO:0006979;GO:0042744;GO:0005576;GO:0009505;GO:0009506;GO:0020037;GO:0046872;GO:000460	BP:response to oxidative stress;BP:hydrogen peroxide catabolic process;CC:extracellular region;CC:plant-type cell wall;CC:plasmodesma;MF:heme binding;MF:metal ion binding;MF:peroxidase activity;	K00430	E1.11.1.7	map00940	Phenylpropanoid biosynthesis	ENOG4110UVG	G:Carbohydrate transport and metabolism	XP_003624734.1	peroxidase 44 [Medicago truncatula]	sp|Q93V93|PER44_ARATH;	Peroxidase 44 OS=Arabidopsis thaliana OX=3702 GN=PER44 PE=2 SV=1;	PF00141.25	peroxidase	Peroxidase
MS.gene013876	GO:0016020;GO:0016021;GO:0022857;GO:0015297;GO:004291	CC:membrane;CC:integral component of membrane;MF:transmembrane transporter activity;MF:antiporter activity;MF:xenobiotic transporter activity;	K03327	TC.MATE, SLC47A, norM, mdtK, dinF	------	------	COG0534	V:Defense mechanisms	XP_004493258.1	protein DETOXIFICATION 21-like [Cicer arietinum]	sp|Q8W488|DTX21_ARATH;	Protein DETOXIFICATION 21 OS=Arabidopsis thaliana OX=3702 GN=DTX21 PE=1 SV=1;	PF01554.20	MatE	MatE
MS.gene01390	GO:0016102;GO:0010333;GO:000028	BP:diterpenoid biosynthetic process;MF:terpene synthase activity;MF:magnesium ion binding;	K17982	TPS04, GES	map00904	Diterpenoid biosynthesis	ENOG410YDYM	S:Function unknown	XP_039686183.1	S-linalool synthase-like isoform X2 [Medicago truncatula]	sp|Q96376|LIS_CLABR;	S-linalool synthase OS=Clarkia breweri OX=36903 GN=LIS PE=2 SV=1;	PF03936.18;PF01397.23;PF19086.2	Terpene_synth_C;Terpene_synth;Terpene_syn_C_2	Terpene synthase family, metal binding domain;Terpene synthase, N-terminal domain;Terpene synthase family 2, C-terminal metal binding
MS.gene013961	GO:0006990;GO:0016021;GO:0005634;GO:0005789;GO:000370	BP:positive regulation of transcription from RNA polymerase II promoter involved in unfolded protein response;CC:integral component of membrane;CC:nucleus;CC:endoplasmic reticulum membrane;MF:transcription factor activity, sequence-specific DNA binding;	------	------	------	------	ENOG410XUDS	K:Transcription	XP_003624906.1	bZIP transcription factor 17 [Medicago truncatula]	sp|O22208|BZP17_ARATH;	bZIP transcription factor 17 OS=Arabidopsis thaliana OX=3702 GN=BZIP17 PE=1 SV=2;	PF00170.23;PF07716.17	bZIP_1;bZIP_2	bZIP transcription factor;Basic region leucine zipper
MS.gene014092	GO:001602	CC:integral component of membrane;	------	------	------	------	ENOG410XXVP	S:Function unknown	XP_003625112.2	uncharacterized protein LOC11416137 [Medicago truncatula]	------	------	------	------	------
MS.gene014280	GO:0005975;GO:0046658;GO:004297	BP:carbohydrate metabolic process;CC:anchored component of plasma membrane;MF:glucan endo-1,3-beta-D-glucosidase activity;	------	------	------	------	ENOG410YAGI	G:Carbohydrate transport and metabolism	XP_003603912.1	glucan endo-1,3-beta-glucosidase 7 [Medicago truncatula]	sp|Q9M069|E137_ARATH;	Glucan endo-1,3-beta-glucosidase 7 OS=Arabidopsis thaliana OX=3702 GN=At4g34480 PE=1 SV=2;	PF00332.20;PF07983.15	Glyco_hydro_17;X8	Glycosyl hydrolases family 17;X8 domain
MS.gene014288	------	------	------	------	------	------	ENOG410YWBX;ENOG4111CQ0	S:Function unknown;	RHN71273.1	putative BURP domain-containing protein [Medicago truncatula]	sp|D2CZZ9|BNM2C_BRANA;	BURP domain-containing protein BNM2C OS=Brassica napus OX=3708 GN=BNM2C PE=2 SV=1;	PF03181.17	BURP	BURP domain
MS.gene014358	------	------	------	------	------	------	ENOG410ZUI1	S:Function unknown	XP_024634874.1	uncharacterized protein LOC25490293 [Medicago truncatula]	------	------	------	------	------
MS.gene014397	GO:0048046;GO:0008240;GO:000425	CC:apoplast;MF:tripeptidyl-peptidase activity;MF:serine-type endopeptidase activity;	------	------	------	------	COG1404	O:Posttranslational modification, protein turnover, chaperones	XP_003603807.1	CO(2)-response secreted protease [Medicago truncatula]	sp|Q9LNU1|CRSP_ARATH;	C;	PF00082.24;PF05922.18;PF17766.3;PF02225.24	Peptidase_S8;Inhibitor_I9;fn3_6;PA	Subtilase family;Peptidase inhibitor I9;Fibronectin type-III domain;PA domain
MS.gene014398	GO:0048046;GO:0008240;GO:000425	CC:apoplast;MF:tripeptidyl-peptidase activity;MF:serine-type endopeptidase activity;	------	------	------	------	COG1404	O:Posttranslational modification, protein turnover, chaperones	XP_003603196.1	CO(2)-response secreted protease [Medicago truncatula]	sp|Q9LNU1|CRSP_ARATH;	C;	PF00082.24;PF17766.3;PF05922.18;PF02225.24	Peptidase_S8;fn3_6;Inhibitor_I9;PA	Subtilase family;Fibronectin type-III domain;Peptidase inhibitor I9;PA domain
MS.gene014402	GO:0048046;GO:0008240;GO:000425	CC:apoplast;MF:tripeptidyl-peptidase activity;MF:serine-type endopeptidase activity;	------	------	------	------	COG1404	O:Posttranslational modification, protein turnover, chaperones	XP_003603196.1	CO(2)-response secreted protease [Medicago truncatula]	sp|Q9LNU1|CRSP_ARATH;	C;	PF00082.24;PF05922.18;PF17766.3	Peptidase_S8;Inhibitor_I9;fn3_6	Subtilase family;Peptidase inhibitor I9;Fibronectin type-III domain
MS.gene014442	GO:0032259;GO:0016021;GO:000816	BP:methylation;CC:integral component of membrane;MF:methyltransferase activity;	------	------	------	------	ENOG410YF1M	S:Function unknown	XP_013462202.1	uncharacterized protein LOC25490255 [Medicago truncatula]	sp|Q8RWB7|PMT12_ARATH;	Probable methyltransferase At1g29790 OS=Arabidopsis thaliana OX=3702 GN=CLSC5 PE=2 SV=1;	PF03141.18;PF08241.14	Methyltransf_29;Methyltransf_11	Putative S-adenosyl-L-methionine-dependent methyltransferase;Methyltransferase domain
MS.gene014456	GO:0016021;GO:0016020;GO:001678	CC:integral component of membrane;CC:membrane;MF:hydrolase activity;	------	------	------	------	ENOG410YB1Z	S:Function unknown	XP_003603726.1	transmembrane and coiled-coil domain-containing protein 4 [Medicago truncatula]	sp|Q5TGY1|TMCO4_HUMAN;	Transmembrane and coiled-coil domain-containing protein 4 OS=Homo sapiens OX=9606 GN=TMCO4 PE=1 SV=1;	PF05277.14	DUF726	Protein of unknown function
MS.gene014471	GO:0006857;GO:0016021;GO:0016787;GO:002285	BP:oligopeptide transport;CC:integral component of membrane;MF:hydrolase activity;MF:transmembrane transporter activity;	K14638	SLC15A3_4, PHT	------	------	COG3104	E:Amino acid transport and metabolism	KEH36216.1	peptide transporter [Medicago truncatula]	sp|Q93Z20|PTR17_ARATH;	Protein NRT1/ PTR FAMILY 8.5 OS=Arabidopsis thaliana OX=3702 GN=NPF8.5 PE=2 SV=1;	PF00854.23;PF07690.18	PTR2;MFS_1	POT family;Major Facilitator Superfamily
MS.gene014472	GO:0045893;GO:0005634;GO:0003700;GO:0000976;GO:000367	BP:positive regulation of transcription, DNA-templated;CC:nucleus;MF:transcription factor activity, sequence-specific DNA binding;MF:transcription regulatory region sequence-specific DNA binding;MF:DNA binding;	------	------	------	------	ENOG410YTDQ	K:Transcription	XP_013462180.3	dehydration-responsive element-binding protein 2D [Medicago truncatula]	sp|Q9LQZ2|DRE2D_ARATH;	Dehydration-responsive element-binding protein 2D OS=Arabidopsis thaliana OX=3702 GN=DREB2D PE=2 SV=1;	PF00847.22	AP2	AP2 domain
MS.gene01448	GO:000371	MF:transcription corepressor activity;	------	------	------	------	ENOG410XP3K	S:Function unknown	XP_039686190.1	transcriptional corepressor LEUNIG_HOMOLOG isoform X1 [Medicago truncatula]	sp|Q9FUY2|LEUNG_ARATH;	Transcriptional corepressor LEUNIG OS=Arabidopsis thaliana OX=3702 GN=LUG PE=1 SV=2;	PF00400.34;PF12894.9	WD40;ANAPC4_WD40	WD domain, G-beta repeat;Anaphase-promoting complex subunit 4 WD40 domain
MS.gene014549	GO:0016125;GO:0004497;GO:0020037;GO:0016705;GO:0047987;GO:0005506;GO:001649	BP:sterol metabolic process;MF:monooxygenase activity;MF:heme binding;MF:oxidoreductase activity, acting on paired donors, with incorporation or reduction of molecular oxygen;MF:hydroperoxide dehydratase activity;MF:iron ion binding;MF:oxidoreductase activity;	K01723	AOS	map00592	alpha-Linolenic acid metabolism	ENOG410ZAGU	Q:Secondary metabolites biosynthesis, transport and catabolism	XP_013462090.1	allene oxide synthase [Medicago truncatula]	sp|K4BV52|AOS1_SOLLC;	Allene oxide synthase 1, chloroplastic OS=Solanum lycopersicum OX=4081 GN=AOS1 PE=2 SV=1;	PF00067.24	p450	Cytochrome P450
MS.gene014561	GO:0015031;GO:0055085;GO:0016021;GO:0005887;GO:003567	BP:protein transport;BP:transmembrane transport;CC:integral component of membrane;CC:integral component of plasma membrane;MF:oligopeptide transmembrane transporter activity;	------	------	------	------	ENOG410XNZC	S:Function unknown	XP_003603705.1	oligopeptide transporter 2 [Medicago truncatula]	sp|O04514|OPT2_ARATH;	Oligopeptide transporter 2 OS=Arabidopsis thaliana OX=3702 GN=OPT2 PE=2 SV=2;	PF03169.17	OPT	OPT oligopeptide transporter protein
MS.gene014573	GO:0010417;GO:0005975;GO:0071555;GO:0009834;GO:0016021;GO:0000139;GO:0042285;GO:001501	BP:glucuronoxylan biosynthetic process;BP:carbohydrate metabolic process;BP:cell wall organization;BP:plant-type secondary cell wall biogenesis;CC:integral component of membrane;CC:Golgi membrane;MF:xylosyltransferase activity;MF:galactosylgalactosylxylosylprotein 3-beta-glucuronosyltransferase activity;	K20869	IRX9	------	------	ENOG410XP79	S:Function unknown	XP_003603680.1	probable beta-1,4-xylosyltransferase IRX9H [Medicago truncatula]	sp|Q9SXC4|IRX9H_ARATH;	Probable beta-1,4-xylosyltransferase IRX9H OS=Arabidopsis thaliana OX=3702 GN=IRX9H PE=2 SV=2;	PF03360.18	Glyco_transf_43	Glycosyltransferase family 43
MS.gene014578	GO:0000278;GO:0007017;GO:0000226;GO:0005737;GO:0005874;GO:0005200;GO:0003924;GO:000552	BP:mitotic cell cycle;BP:microtubule-based process;BP:microtubule cytoskeleton organization;CC:cytoplasm;CC:microtubule;MF:structural constituent of cytoskeleton;MF:GTPase activity;MF:GTP binding;	K07374	TUBA	map04145	Phagosome	COG5023	Z:Cytoskeleton	XP_003603670.1	tubulin alpha-1 chain [Medicago truncatula]	sp|P46259|TBA1_PEA;	Tubulin alpha-1 chain OS=Pisum sativum OX=3888 GN=TUBA1 PE=3 SV=1;	PF00091.27;PF03953.19	Tubulin;Tubulin_C	Tubulin/FtsZ family, GTPase domain;Tubulin C-terminal domain
MS.gene014579	GO:0042732;GO:0016310;GO:0005997;GO:0005829;GO:0016773;GO:0004856;GO:000552	BP:D-xylose metabolic process;BP:phosphorylation;BP:xylulose metabolic process;CC:cytosol;MF:phosphotransferase activity, alcohol group as acceptor;MF:xylulokinase activity;MF:ATP binding;	K00854	xylB, XYLB	map00040	Pentose and glucuronate interconversions	COG1070	G:Carbohydrate transport and metabolism	XP_003603669.1	xylulose kinase 2 [Medicago truncatula]	sp|Q949W8|XK2_ARATH;	Xylulose kinase 2 OS=Arabidopsis thaliana OX=3702 GN=XK2 PE=1 SV=1;	PF02782.18;PF00370.23	FGGY_C;FGGY_N	FGGY family of carbohydrate kinases, C-terminal domain;FGGY family of carbohydrate kinases, N-terminal domain
MS.gene014611	GO:0005975;GO:0006032;GO:0005576;GO:0016787;GO:0008061;GO:0004553;GO:000456	BP:carbohydrate metabolic process;BP:chitin catabolic process;CC:extracellular region;MF:hydrolase activity;MF:chitin binding;MF:hydrolase activity, hydrolyzing O-glycosyl compounds;MF:chitinase activity;	K01183	E3.2.1.14	map00520	Amino sugar and nucleotide sugar metabolism	COG3325	G:Carbohydrate transport and metabolism	PNY09053.1	glycoside hydrolase family 18 protein [Trifolium pratense]	sp|O81862|CHIC_ARATH;	Class V chitinase OS=Arabidopsis thaliana OX=3702 GN=ChiC PE=1 SV=1;	PF00704.30	Glyco_hydro_18	Glycosyl hydrolases family 18
MS.gene014645	GO:0018105;GO:0006897;GO:0005737;GO:0005634;GO:0004674;GO:0004672;GO:000552	BP:peptidyl-serine phosphorylation;BP:endocytosis;CC:cytoplasm;CC:nucleus;MF:protein serine/threonine kinase activity;MF:protein kinase activity;MF:ATP binding;	K08960	CSNK1E	------	------	ENOG410XPGP	T:Signal transduction mechanisms	XP_013462017.1	casein kinase I isoform X1 [Medicago truncatula]	sp|Q93Z18|CKL3_ARATH;	Casein kinase 1-like protein 3 OS=Arabidopsis thaliana OX=3702 GN=CKL3 PE=1 SV=1;	PF00069.27;PF07714.19;PF17667.3;PF01636.25	Pkinase;PK_Tyr_Ser-Thr;Pkinase_fungal;APH	Protein kinase domain;Protein tyrosine and serine/threonine kinase;Fungal protein kinase;Phosphotransferase enzyme family
MS.gene014706	GO:0019915;GO:0016021;GO:001251	BP:lipid storage;CC:integral component of membrane;CC:monolayer-surrounded lipid storage body;	------	------	------	------	ENOG4111BWX	S:Function unknown	XP_003603568.1	oleosin Ara h 15.0101 [Medicago truncatula]	sp|Q647G3|OLE15_ARAHY;	Oleosin Ara h 15.0101 OS=Arachis hypogaea OX=3818 PE=1 SV=1;	PF01277.19	Oleosin	Oleosin
MS.gene014794	GO:0046872;GO:0045431;GO:0051213;GO:001649	MF:metal ion binding;MF:flavonol synthase activity;MF:dioxygenase activity;MF:oxidoreductase activity;	------	------	------	------	COG3491	S:Function unknown	XP_013461901.1	probable 2-oxoglutarate-dependent dioxygenase AOP1 [Medicago truncatula]	sp|A0A0N9HQ36|2ODD_SINHE;	Deoxypodophyllotoxin synthase OS=Sinopodophyllum hexandrum OX=93608 GN=2-ODD PE=1 SV=1;	PF03171.22;PF14226.8	2OG-FeII_Oxy;DIOX_N	2OG-F;non-haem dioxygenase in morphine synthesis N-terminal
MS.gene014844	GO:0016020;GO:001675	CC:membrane;MF:transferase activity, transferring glycosyl groups;	------	------	------	------	ENOG41116B8	S:Function unknown	XP_003603381.1	glycosyltransferase BC10 [Medicago truncatula]	sp|Q65XS5|BC10_ORYSJ;	Glycosyltransferase BC10 OS=Oryza sativa subsp. japonica OX=39947 GN=BC10 PE=1 SV=1;	PF02485.23	Branch	Core-2/I-Branching enzyme
MS.gene014872	GO:0048364;GO:0009877;GO:0072659;GO:0016324;GO:0005901;GO:0005886;GO:004485	BP:root development;BP:nodulation;BP:protein localization to plasma membrane;CC:apical plasma membrane;CC:caveola;CC:plasma membrane;CC:plasma membrane raft;	K07192	FLOT	------	------	COG2268	S:Function unknown	XP_003603332.1	flotillin-like protein 2 [Medicago truncatula]	sp|D2XNQ9|FLOT2_MEDTR;	Flotillin-like protein 2 OS=Medicago truncatula OX=3880 GN=FLOT2 PE=2 SV=1;	PF01145.27	Band_7	SPFH domain / Band 7 family
MS.gene014875	GO:0048364;GO:0009877;GO:0072659;GO:0016324;GO:0005901;GO:0005886;GO:004485	BP:root development;BP:nodulation;BP:protein localization to plasma membrane;CC:apical plasma membrane;CC:caveola;CC:plasma membrane;CC:plasma membrane raft;	K07192	FLOT	------	------	COG2268	S:Function unknown	XP_003603332.1	flotillin-like protein 2 [Medicago truncatula]	sp|D2XNQ9|FLOT2_MEDTR;	Flotillin-like protein 2 OS=Medicago truncatula OX=3880 GN=FLOT2 PE=2 SV=1;	PF01145.27	Band_7	SPFH domain / Band 7 family
MS.gene014993	GO:0016021;GO:001678	CC:integral component of membrane;MF:hydrolase activity;	------	------	------	------	ENOG41115SJ	S:Function unknown	XP_039687746.1	uncharacterized protein LOC11431844 [Medicago truncatula]	------	------	PF12146.10;PF12697.9;PF00561.22	Hydrolase_4;Abhydrolase_6;Abhydrolase_1	Serine aminopeptidase, S33;Alpha/beta hydrolase family;alpha/beta hydrolase fold
MS.gene015038	------	------	------	------	------	------	ENOG410YC9P	S:Function unknown	AES73362.2	carboxyl-terminal peptidase [Medicago truncatula]	------	------	PF03080.17;PF14365.8	Neprosin;Neprosin_AP	Neprosin;Neprosin activation peptide
MS.gene015039	------	------	------	------	------	------	ENOG410YC9P	S:Function unknown	XP_039687738.1	uncharacterized protein LOC11431834 isoform X1 [Medicago truncatula]	------	------	PF03080.17;PF14365.8	Neprosin;Neprosin_AP	Neprosin;Neprosin activation peptide
MS.gene015054	GO:0016567;GO:0006511;GO:0005634;GO:0004839;GO:0016746;GO:0008270;GO:006163	BP:protein ubiquitination;BP:ubiquitin-dependent protein catabolic process;CC:nucleus;MF:ubiquitin activating enzyme activity;MF:transferase activity, transferring acyl groups;MF:zinc ion binding;MF:ubiquitin protein ligase activity;	K16276	K16276, BTS	------	------	ENOG410XXHF;COG5059	S:Function unknown;Z:Cytoskeleton	XP_013457864.1	zinc finger protein BRUTUS-like At1g18910 [Medicago truncatula]	sp|F4IDY5|BTSL1_ARATH;	Zinc finger protein BRUTUS-like At1g18910 OS=Arabidopsis thaliana OX=3702 GN=At1g18910 PE=2 SV=1;	PF00307.33	CH	Calponin homology
MS.gene015056	------	------	------	------	------	------	ENOG410ZQDJ	S:Function unknown	XP_013461810.1	uncharacterized protein LOC25489990 [Medicago truncatula]	sp|Q5UNY4|YL728_MIMIV;	Uncharacterized protein L728 OS=Acanthamoeba polyphaga mimivirus OX=212035 GN=MIMI_L728 PE=4 SV=1;	PF11443.10	DUF2828	Domain of unknown function
MS.gene015078	GO:0045944;GO:0005634;GO:0046872;GO:0008080;GO:0004402;GO:0042393;GO:0000977;GO:000368	BP:positive regulation of transcription from RNA polymerase II promoter;CC:nucleus;MF:metal ion binding;MF:N-acetyltransferase activity;MF:histone acetyltransferase activity;MF:histone binding;MF:RNA polymerase II regulatory region sequence-specific DNA binding;MF:chromatin binding;	------	------	------	------	ENOG410XQQA;ENOG410Y0W7	S:Function unknown;	XP_013461784.1	increased DNA methylation 1 [Medicago truncatula]	sp|F4IXE7|IDM1_ARATH;	Increased DNA methylation 1 OS=Arabidopsis thaliana OX=3702 GN=IDM1 PE=1 SV=1;	PF16135.7;PF00583.27;PF00628.31;PF13673.9;PF13831.8	TDBD;Acetyltransf_1;PHD;Acetyltransf_10;PHD_2	Tify domain binding domain;Acetyltransferase;PHD-finger;Acetyltransferase;PHD-finger
MS.gene015081	------	------	------	------	------	------	ENOG410XSIZ	K:Transcription	KEH35817.1	interferon-related developmental regulator-like protein [Medicago truncatula]	sp|Q5S1U6|IFRD1_PIG;	Interferon-related developmental regulator 1 OS=Sus scrofa OX=9823 GN=IFRD1 PE=2 SV=1;	------	------	------
MS.gene015091	GO:0010200;GO:000370	BP:response to chitin;MF:transcription factor activity, sequence-specific DNA binding;	------	------	------	------	COG5048	S:Function unknown	CAB77055.1	putative TFIIIA (or kruppel)-like zinc finger protein [Medicago sativa subsp. x varia]	sp|Q96289|ZAT10_ARATH;	Zinc finger protein ZAT10 OS=Arabidopsis thaliana OX=3702 GN=ZAT10 PE=2 SV=1;	PF13912.8;PF13894.8	zf-C2H2_6;zf-C2H2_4	C2H2-type zinc finger;C2H2-type zinc finger
MS.gene015110	GO:0006417;GO:0010608;GO:0005737;GO:0003723;GO:000372	BP:regulation of translation;BP:posttranscriptional regulation of gene expression;CC:cytoplasm;MF:RNA binding;MF:mRNA binding;	------	------	------	------	COG5099	J:Translation, ribosomal structure and biogenesis	XP_039687724.1	pumilio homolog 15 [Medicago truncatula]	sp|Q9LVC3|PUM12_ARATH;	Pumilio homolog 12 OS=Arabidopsis thaliana OX=3702 GN=APUM12 PE=2 SV=2;	PF00806.21	PUF	Pumilio-family RNA binding repeat
MS.gene015115	GO:0045944;GO:0005634;GO:0046983;GO:000097	BP:positive regulation of transcription from RNA polymerase II promoter;CC:nucleus;MF:protein dimerization activity;MF:RNA polymerase II regulatory region sequence-specific DNA binding;	------	------	------	------	COG5068	K:Transcription	XP_024635866.2	agamous-like MADS-box protein AGL104 [Medicago truncatula]	sp|Q9LM46|AG104_ARATH;	Agamous-like MADS-box protein AGL104 OS=Arabidopsis thaliana OX=3702 GN=AGL104 PE=1 SV=1;	PF00319.20	SRF-TF	SRF-type transcription factor
MS.gene015222	GO:0048046;GO:0016021;GO:0008240;GO:000425	CC:apoplast;CC:integral component of membrane;MF:tripeptidyl-peptidase activity;MF:serine-type endopeptidase activity;	------	------	------	------	COG1404	O:Posttranslational modification, protein turnover, chaperones	XP_039690323.1	subtilisin-like protease SBT1.7 [Medicago truncatula]	sp|O65351|SBT17_ARATH;	Subtilisin-like protease SBT1.7 OS=Arabidopsis thaliana OX=3702 GN=SBT1.7 PE=1 SV=1;	PF00082.24;PF17766.3;PF05922.18;PF02225.24	Peptidase_S8;fn3_6;Inhibitor_I9;PA	Subtilase family;Fibronectin type-III domain;Peptidase inhibitor I9;PA domain
MS.gene015224	GO:0048046;GO:0016021;GO:0008240;GO:000425	CC:apoplast;CC:integral component of membrane;MF:tripeptidyl-peptidase activity;MF:serine-type endopeptidase activity;	------	------	------	------	COG1404	O:Posttranslational modification, protein turnover, chaperones	XP_039690323.1	subtilisin-like protease SBT1.7 [Medicago truncatula]	sp|O65351|SBT17_ARATH;	Subtilisin-like protease SBT1.7 OS=Arabidopsis thaliana OX=3702 GN=SBT1.7 PE=1 SV=1;	PF00082.24;PF17766.3;PF05922.18;PF02225.24	Peptidase_S8;fn3_6;Inhibitor_I9;PA	Subtilase family;Fibronectin type-III domain;Peptidase inhibitor I9;PA domain
MS.gene015235	GO:001046	BP:regulation of gene expression;	------	------	------	------	ENOG4111JGS	S:Function unknown	XP_003611614.1	LOB domain-containing protein 39 [Medicago truncatula]	sp|Q9SZE8|LBD39_ARATH;	LOB domain-containing protein 39 OS=Arabidopsis thaliana OX=3702 GN=LBD39 PE=2 SV=1;	PF03195.16	LOB	Lateral organ boundaries
MS.gene015249	GO:001602	CC:integral component of membrane;	------	------	------	------	ENOG410XQR0	S:Function unknown	XP_003611598.1	formin-like protein 6 [Medicago truncatula]	sp|Q9FJX6|FH6_ARATH;	Formin-like protein 6 OS=Arabidopsis thaliana OX=3702 GN=FH6 PE=2 SV=1;	PF02181.25	FH2	Formin Homology 2 Domain
MS.gene015253	GO:0043231;GO:0016021;GO:0005887;GO:0019829;GO:0005516;GO:0005388;GO:000552	CC:intracellular membrane-bounded organelle;CC:integral component of membrane;CC:integral component of plasma membrane;MF:cation-transporting ATPase activity;MF:calmodulin binding;MF:calcium-transporting ATPase activity;MF:ATP binding;	K01537	ATP2C	------	------	ENOG410XNNC	P:Inorganic ion transport and metabolism	XP_039690773.1	calcium-transporting ATPase 2, plasma membrane-type [Medicago truncatula]	sp|O81108|ACA2_ARATH;	Calcium-transporting ATPase 2, plasma membrane-type OS=Arabidopsis thaliana OX=3702 GN=ACA2 PE=1 SV=1;	PF00689.23;PF00122.22;PF12515.10;PF13246.8;PF00702.28;PF00690.28;PF08282.14	Cation_ATPase_C;E1-E2_ATPase;CaATP_NAI;Cation_ATPase;Hydrolase;Cation_ATPase_N;Hydrolase_3	Cation transporting ATPase, C-terminus;E1-E2 ATPase;Ca2+-ATPase N terminal autoinhibitory domain;Cation transport ATPase;haloacid dehalogenase-like hydrolase;Cation transporter/ATPase, N-terminus;haloacid dehalogenase-like hydrolase
MS.gene015277	GO:0030154;GO:0008283;GO:0005576;GO:000808	BP:cell differentiation;BP:cell proliferation;CC:extracellular region;MF:growth factor activity;	------	------	------	------	ENOG41116ZZ;ENOG410ZAZR	S:Function unknown;	XP_003611544.1	phytosulfokines [Medicago truncatula]	sp|Q9FS10|PSK_ASPOF;	Phytosulfokines OS=Asparagus officinalis OX=4686 GN=PSK PE=1 SV=1;	PF06404.14	PSK	Phytosulfokine precursor protein
MS.gene015293	------	------	------	------	------	------	ENOG4111KG5	S:Function unknown	XP_003611516.1	uncharacterized protein LOC11424110 [Medicago truncatula]	------	------	------	------	------
MS.gene015311	GO:0005634;GO:000368	CC:nucleus;MF:AT DNA binding;	------	------	------	------	ENOG4111IXN	S:Function unknown	XP_003611477.1	AT-hook motif nuclear-localized protein 10 [Medicago truncatula]	sp|Q9FIR1|AHL8_ARATH;	AT-hook motif nuclear-localized protein 8 OS=Arabidopsis thaliana OX=3702 GN=AHL8 PE=2 SV=1;	PF03479.17	PCC	Plants and Prokaryotes Conserved
MS.gene015321	GO:0016021;GO:002285	CC:integral component of membrane;MF:transmembrane transporter activity;	K14638	SLC15A3_4, PHT	------	------	COG3104	E:Amino acid transport and metabolism	RHN53852.1	putative proton-dependent oligopeptide transporter family, major facilitator superfamily [Medicago truncatula]	sp|Q9LQL2|PTR14_ARATH;	Protein NRT1/ PTR FAMILY 7.3 OS=Arabidopsis thaliana OX=3702 GN=NPF7.3 PE=1 SV=2;	PF00854.23;PF07690.18	PTR2;MFS_1	POT family;Major Facilitator Superfamily
MS.gene015342	GO:0045277;GO:000573	CC:respiratory chain complex IV;CC:mitochondrion;	K02267	COX6B	map00190	Oxidative phosphorylation	ENOG41121WM	O:Posttranslational modification, protein turnover, chaperones	XP_039690439.1	cytochrome c oxidase subunit 6b-3-like [Medicago truncatula]	sp|Q9LPJ2|CX6BL_ARATH;	Putative cytochrome c oxidase subunit 6b-like OS=Arabidopsis thaliana OX=3702 GN=At1g32710 PE=3 SV=2;	PF02297.19	COX6B	Cytochrome oxidase c subunit VIb
MS.gene01540	GO:0005794;GO:001641	CC:Golgi apparatus;MF:O-acetyltransferase activity;	------	------	------	------	ENOG410YAJT	S:Function unknown	XP_003593750.1	protein trichome birefringence-like 38 [Medicago truncatula]	sp|Q8VY22|TBL38_ARATH;	Protein trichome birefringence-like 38 OS=Arabidopsis thaliana OX=3702 GN=TBL38 PE=2 SV=1;	PF13839.8	PC-Esterase	GDSL/SGNH-like Acyl-Esterase family found in Pmr5 and Cas1p
MS.gene015420	GO:0030574;GO:0030198;GO:0016021;GO:0031012;GO:0004222;GO:000827	BP:collagen catabolic process;BP:extracellular matrix organization;CC:integral component of membrane;CC:extracellular matrix;MF:metalloendopeptidase activity;MF:zinc ion binding;	------	------	------	------	ENOG410XQ5D	O:Posttranslational modification, protein turnover, chaperones	XP_003611315.1	metalloendoproteinase 1-MMP [Medicago truncatula]	sp|O23507|1MMP_ARATH;	Metalloendoproteinase 1-MMP OS=Arabidopsis thaliana OX=3702 GN=1MMP PE=1 SV=1;	PF00413.26;PF01471.20	Peptidase_M10;PG_binding_1	Matrixin;Putative peptidoglycan binding domain
MS.gene015422	GO:0030574;GO:0030198;GO:0016021;GO:0031012;GO:0004222;GO:000827	BP:collagen catabolic process;BP:extracellular matrix organization;CC:integral component of membrane;CC:extracellular matrix;MF:metalloendopeptidase activity;MF:zinc ion binding;	------	------	------	------	ENOG410XQ5D	O:Posttranslational modification, protein turnover, chaperones	XP_003611315.1	metalloendoproteinase 1-MMP [Medicago truncatula]	sp|O23507|1MMP_ARATH;	Metalloendoproteinase 1-MMP OS=Arabidopsis thaliana OX=3702 GN=1MMP PE=1 SV=1;	PF00413.26;PF01471.20	Peptidase_M10;PG_binding_1	Matrixin;Putative peptidoglycan binding domain
MS.gene015450	GO:0006857;GO:0010167;GO:0016021;GO:0016787;GO:0022857;GO:001511	BP:oligopeptide transport;BP:response to nitrate;CC:integral component of membrane;MF:hydrolase activity;MF:transmembrane transporter activity;MF:nitrate transmembrane transporter activity;	------	------	------	------	COG3104	E:Amino acid transport and metabolism	XP_003611284.1	protein NRT1/ PTR FAMILY 6.3 [Medicago truncatula]	sp|Q05085|PTR7_ARATH;	Protein NRT1/ PTR FAMILY 6.3 OS=Arabidopsis thaliana OX=3702 GN=NPF6.3 PE=1 SV=1;	PF00854.23	PTR2	POT family
MS.gene015451	------	------	------	------	------	------	ENOG410YGAA	S:Function unknown	XP_003611279.1	uncharacterized protein LOC11439021 [Medicago truncatula]	------	------	------	------	------
MS.gene015472	GO:0032259;GO:000816	BP:methylation;MF:methyltransferase activity;	------	------	------	------	ENOG410YKDW	S:Function unknown	XP_003611241.2	uncharacterized protein LOC11427093 [Medicago truncatula]	------	------	PF07279.13	DUF1442	Protein of unknown function
MS.gene015473	GO:0032259;GO:000816	BP:methylation;MF:methyltransferase activity;	------	------	------	------	ENOG410YKDW	S:Function unknown	XP_003611239.1	uncharacterized protein LOC11427092 [Medicago truncatula]	------	------	PF07279.13	DUF1442	Protein of unknown function
MS.gene015476	------	------	------	------	------	------	ENOG410Z7Z7;ENOG410YQFZ	S:Function unknown;	XP_003611236.1	uncharacterized protein At4g22758 [Medicago truncatula]	sp|Q56XJ7|Y4276_ARATH;	Uncharacterized protein At4g22758 OS=Arabidopsis thaliana OX=3702 GN=At4g22758 PE=2 SV=1;	------	------	------
MS.gene015512	GO:0010271;GO:000950	BP:regulation of chlorophyll catabolic process;CC:chloroplast;	K22013	SGR, SGRL	map00860	Porphyrin and chlorophyll metabolism	ENOG4111UAI	S:Function unknown	AEE00202.1	senescence-inducible chloroplast stay-green protein [Medicago sativa]	sp|A7VLV1|SGRW_PEA;	Protein STAY-GREEN, chloroplastic OS=Pisum sativum OX=3888 GN=SGR PE=2 SV=1;	PF12638.9	Staygreen	Staygreen protein
MS.gene015514	GO:0010214;GO:0010089;GO:0080112;GO:0080001;GO:0006355;GO:0045892;GO:0010192;GO:2000652;GO:0005634;GO:0003677;GO:000097	BP:seed coat development;BP:xylem development;BP:seed growth;BP:mucilage extrusion from seed coat;BP:regulation of transcription, DNA-templated;BP:negative regulation of transcription, DNA-templated;BP:mucilage biosynthetic process;BP:regulation of secondary cell wall biogenesis;CC:nucleus;MF:DNA binding;MF:transcription regulatory region sequence-specific DNA binding;	------	------	------	------	ENOG410XPMQ	K:Transcription	XP_039690416.1	homeobox protein HD1 [Medicago truncatula]	sp|P46606|HD1_BRANA;	Homeobox protein HD1 OS=Brassica napus OX=3708 GN=HD1 PE=2 SV=1;	PF03790.15;PF05920.13;PF03791.15;PF00046.31	KNOX1;Homeobox_KN;KNOX2;Homeodomain	KNOX1 domain;Homeobox KN domain;KNOX2 domain;Homeodomain
MS.gene015519	GO:0050660;GO:001661	MF:flavin adenine dinucleotide binding;MF:oxidoreductase activity, acting on CH-OH group of donors;	K00108	betA, CHDH	map00260	Glycine, serine and threonine metabolism	COG2303	E:Amino acid transport and metabolism	XP_003611165.1	protein HOTHEAD isoform X1 [Medicago truncatula]	sp|Q9S746|HTH_ARATH;	Protein HOTHEAD OS=Arabidopsis thaliana OX=3702 GN=HTH PE=1 SV=1;	PF00732.21;PF05199.15;PF13450.8;PF01266.26;PF07992.16	GMC_oxred_N;GMC_oxred_C;NAD_binding_8;DAO;Pyr_redox_2	GMC oxidoreductase;GMC oxidoreductase;NA;FAD dependent oxidoreductase;Pyridine nucleotide-disulphide oxidoreductase
MS.gene015522	GO:0005634;GO:0003700;GO:000367	CC:nucleus;MF:transcription factor activity, sequence-specific DNA binding;MF:DNA binding;	------	------	------	------	ENOG41108HV;ENOG411074H	K:Transcription;	XP_003611158.1	dehydration-responsive element-binding protein 1E [Medicago truncatula]	sp|Q9SGJ6|DRE1E_ARATH;	Dehydration-responsive element-binding protein 1E OS=Arabidopsis thaliana OX=3702 GN=DREB1E PE=2 SV=1;	PF00847.22	AP2	AP2 domain
MS.gene015523	GO:0005634;GO:0003700;GO:000367	CC:nucleus;MF:transcription factor activity, sequence-specific DNA binding;MF:DNA binding;	------	------	------	------	ENOG41108HV;ENOG411074H	K:Transcription;	XP_003611158.1	dehydration-responsive element-binding protein 1E [Medicago truncatula]	sp|Q9LN86|DRE1F_ARATH;	Dehydration-responsive element-binding protein 1F OS=Arabidopsis thaliana OX=3702 GN=DREB1F PE=2 SV=1;	PF00847.22	AP2	AP2 domain
MS.gene015559	GO:0006351;GO:0005665;GO:0003677;GO:0032549;GO:0003899;GO:004687	BP:transcription, DNA-templated;CC:DNA-directed RNA polymerase II, core complex;MF:DNA binding;MF:ribonucleoside binding;MF:DNA-directed RNA polymerase activity;MF:metal ion binding;	K03010	RPB2, POLR2B	map03020	RNA polymerase	COG0085	K:Transcription	XP_004499217.1	DNA-directed RNA polymerase II subunit RPB2 [Cicer arietinum]	sp|Q42877|RPB2_SOLLC;	DNA-directed RNA polymerase II subunit RPB2 OS=Solanum lycopersicum OX=4081 GN=RPB2 PE=2 SV=1;	PF00562.30;PF04563.17;PF04561.16;PF04560.22;PF04565.18;PF04566.15;PF04567.19	RNA_pol_Rpb2_6;RNA_pol_Rpb2_1;RNA_pol_Rpb2_2;RNA_pol_Rpb2_7;RNA_pol_Rpb2_3;RNA_pol_Rpb2_4;RNA_pol_Rpb2_5	RNA polymerase Rpb2, domain 6;RNA polymerase beta subunit;RNA polymerase Rpb2, domain 2;RNA polymerase Rpb2, domain 7;RNA polymerase Rpb2, domain 3;RNA polymerase Rpb2, domain 4;RNA polymerase Rpb2, domain 5
MS.gene015581	GO:0006979;GO:0005829;GO:0016021;GO:0004602;GO:000460	BP:response to oxidative stress;CC:cytosol;CC:integral component of membrane;MF:glutathione peroxidase activity;MF:peroxidase activity;	K00432	gpx, btuE, bsaA	map00590;map00480	Arachidonic acid metabolism;Glutathione metabolism	COG0386	O:Posttranslational modification, protein turnover, chaperones	XP_024639893.1	probable glutathione peroxidase 8 [Medicago truncatula]	sp|Q8LBU2|GPX8_ARATH;	Probable glutathione peroxidase 8 OS=Arabidopsis thaliana OX=3702 GN=GPX8 PE=2 SV=1;	PF00255.21;PF00578.23	GSHPx;AhpC-TSA	Glutathione peroxidase;AhpC/TSA family
MS.gene015587	GO:0006750;GO:0009507;GO:0004357;GO:000552	BP:glutathione biosynthetic process;CC:chloroplast;MF:glutamate-cysteine ligase activity;MF:ATP binding;	K01919	gshA	map00270;map00480;map01240	Cysteine and methionine metabolism;Glutathione metabolism;Biosynthesis of cofactors	COG3572	H:Coenzyme transport and metabolism	XP_003611086.3	glutamate--cysteine ligase, chloroplastic-like [Medicago truncatula]	sp|P46309|GSH1_ARATH;	Glutamate--cysteine ligase, chloroplastic OS=Arabidopsis thaliana OX=3702 GN=GSH1 PE=1 SV=2;	------	------	------
MS.gene015590	GO:0016020;GO:0016021;GO:0015297;GO:0022857;GO:004291	CC:membrane;CC:integral component of membrane;MF:antiporter activity;MF:transmembrane transporter activity;MF:xenobiotic transporter activity;	K03327	TC.MATE, SLC47A, norM, mdtK, dinF	------	------	COG0534	V:Defense mechanisms	XP_003631059.1	protein DETOXIFICATION 16 [Medicago truncatula]	sp|Q9FHB6|DTX16_ARATH;	Protein DETOXIFICATION 16 OS=Arabidopsis thaliana OX=3702 GN=DTX16 PE=2 SV=1;	PF01554.20	MatE	MatE
MS.gene015623	GO:0016192;GO:0043231;GO:003565	BP:vesicle-mediated transport;CC:intracellular membrane-bounded organelle;CC:Mon1-Ccz1 complex;	------	------	------	------	ENOG410XRE1	S:Function unknown	XP_003630989.2	vacuolar fusion protein CCZ1 homolog B isoform X2 [Medicago truncatula]	sp|C0Z274|CCZ1B_ARATH;	Vacuolar fusion protein CCZ1 homolog B OS=Arabidopsis thaliana OX=3702 GN=CCZ1B PE=1 SV=1;	PF19031.2;PF19032.2	Intu_longin_1;Intu_longin_2	First Longin domain of INTU, CCZ1 and HPS4;Intu longin-like domain 2
MS.gene015625	------	------	------	------	------	------	------	------	XP_039685138.1	F-box protein SKIP23-like [Medicago truncatula]	sp|Q3EBZ2|SKI23_ARATH;	F-box protein SKIP23 OS=Arabidopsis thaliana OX=3702 GN=SKIP23 PE=1 SV=1;	PF03478.20	DUF295	Protein of unknown function
MS.gene015638	GO:0005634;GO:0003700;GO:0043565;GO:000097	CC:nucleus;MF:transcription factor activity, sequence-specific DNA binding;MF:sequence-specific DNA binding;MF:transcription regulatory region sequence-specific DNA binding;	K09419	HSFF	------	------	COG5169	K:Transcription	XP_024629287.1	heat stress transcription factor A-8 [Medicago truncatula]	sp|Q9S7U5|HSFA8_ARATH;	Heat stress transcription factor A-8 OS=Arabidopsis thaliana OX=3702 GN=HSFA8 PE=2 SV=1;	PF00447.19	HSF_DNA-bind	HSF-type DNA-binding
MS.gene015762	GO:0006310;GO:0051321;GO:0000723;GO:0000724;GO:0006281;GO:0006289;GO:0006268;GO:0007004;GO:0005662;GO:0016787;GO:0043047;GO:0003677;GO:0003678;GO:0003684;GO:000552	BP:DNA recombination;BP:meiotic cell cycle;BP:telomere maintenance;BP:double-strand break repair via homologous recombination;BP:DNA repair;BP:nucleotide-excision repair;BP:DNA unwinding involved in DNA replication;BP:telomere maintenance via telomerase;CC:DNA replication factor A complex;MF:hydrolase activity;MF:single-stranded telomeric DNA binding;MF:DNA binding;MF:DNA helicase activity;MF:dam…	------	------	------	------	------	------	XP_024642279.1	replication protein A 70 kDa DNA-binding subunit B-like [Medicago truncatula]	------	------	------	------	------
MS.gene015848	GO:0016021;GO:001630	CC:integral component of membrane;MF:kinase activity;	------	------	------	------	ENOG410XP5A	S:Function unknown	XP_024627514.1	uncharacterized protein LOC11409611 isoform X1 [Medicago truncatula]	------	------	PF07699.15	Ephrin_rec_like	Tyrosine-protein kinase ephrin type A/B receptor-like
MS.gene015902	GO:0016021;GO:001675	CC:integral component of membrane;MF:transferase activity, transferring glycosyl groups;	------	------	------	------	ENOG410YDP6	S:Function unknown	XP_013465739.1	glycosyltransferase BC10 [Medicago truncatula]	sp|Q65XS5|BC10_ORYSJ;	Glycosyltransferase BC10 OS=Oryza sativa subsp. japonica OX=39947 GN=BC10 PE=1 SV=1;	PF02485.23	Branch	Core-2/I-Branching enzyme
MS.gene015951	GO:0046872;GO:0051213;GO:001649	MF:metal ion binding;MF:dioxygenase activity;MF:oxidoreductase activity;	------	------	------	------	COG3491	S:Function unknown	XP_003588694.2	probable 2-oxoglutarate-dependent dioxygenase AOP1 [Medicago truncatula]	sp|Q945B6|AOP1L_ARATH;	Probable 2-oxoglutarate-dependent dioxygenase AOP1.2 OS=Arabidopsis thaliana OX=3702 GN=AOP1.2 PE=2 SV=1;	PF03171.22;PF14226.8	2OG-FeII_Oxy;DIOX_N	2OG-F;non-haem dioxygenase in morphine synthesis N-terminal
MS.gene016000	------	------	------	------	------	------	ENOG41116U9	S:Function unknown	XP_003588785.1	pEARLI1-like lipid transfer protein 1 [Medicago truncatula]	sp|Q9SU35|ERLL1_ARATH;	pEARLI1-like lipid transfer protein 1 OS=Arabidopsis thaliana OX=3702 GN=AZI1 PE=1 SV=1;	PF14547.8;PF00234.24	Hydrophob_seed;Tryp_alpha_amyl	Hydrophobic seed protein;Protease inhibitor/seed storage/LTP family
MS.gene016002	GO:0006574;GO:0006210;GO:0036086;GO:0006355;GO:0005634;GO:0005739;GO:0008270;GO:0018478;GO:0003677;GO:0004491;GO:000098	BP:valine catabolic process;BP:thymine catabolic process;BP:positive regulation of transcription from RNA polymerase II promoter in response to iron ion starvation;BP:regulation of transcription, DNA-templated;CC:nucleus;CC:mitochondrion;MF:zinc ion binding;MF:malonate-semialdehyde dehydrogenas;MF:DNA binding;MF:methylmalonate-semialdehyde dehydrogenas;MF:RNA polymerase II transcription factor ac…	------	------	------	------	------	------	XP_003588789.1	uncharacterized protein LOC11431780 isoform X2 [Medicago truncatula]	------	------	PF03101.17;PF08731.13	FAR1;AFT	FAR1 DNA-binding domain;Transcription factor AFT
MS.gene016070	GO:0006886;GO:0043001;GO:0033365;GO:0005794;GO:0016787;GO:000552	BP:intracellular protein transport;BP:Golgi to plasma membrane protein transport;BP:protein localization to organelle;CC:Golgi apparatus;MF:hydrolase activity;MF:GTP binding;	K07952	ARFRP1	------	------	ENOG410ZMDV	S:Function unknown	XP_013462732.1	ADP-ribosylation factor-related protein 1 [Medicago truncatula]	------	------	------	------	------
MS.gene016072	GO:0032259;GO:0008168;GO:0008825;GO:001649	BP:methylation;MF:methyltransferase activity;MF:cyclopropane-fatty-acyl-phospholipid synthase activity;MF:oxidoreductase activity;	K00574	cfa	------	------	COG2230	M:Cell wall/membrane/envelope biogenesis	XP_013468649.1	uncharacterized protein LOC25484389 [Medicago truncatula]	sp|Q9LNH5|PT148_ARATH;	Probable sugar phosphate/phosphate translocator At1g48230 OS=Arabidopsis thaliana OX=3702 GN=At1g48230 PE=2 SV=2;	PF02353.22	CMAS	Mycolic acid cyclopropane synthetase
MS.gene016073	GO:0032259;GO:0008168;GO:0008825;GO:001649	BP:methylation;MF:methyltransferase activity;MF:cyclopropane-fatty-acyl-phospholipid synthase activity;MF:oxidoreductase activity;	K00574	cfa	------	------	COG2230	M:Cell wall/membrane/envelope biogenesis	XP_013468649.1	uncharacterized protein LOC25484389 [Medicago truncatula]	sp|Q9LNH5|PT148_ARATH;	Probable sugar phosphate/phosphate translocator At1g48230 OS=Arabidopsis thaliana OX=3702 GN=At1g48230 PE=2 SV=2;	PF02353.22	CMAS	Mycolic acid cyclopropane synthetase
MS.gene016224	GO:0007018;GO:0030705;GO:0048364;GO:0032886;GO:0005871;GO:0005874;GO:0008574;GO:1990939;GO:0008017;GO:0003777;GO:0016887;GO:000552	BP:microtubule-based movement;BP:cytoskeleton-dependent intracellular transport;BP:root development;BP:regulation of microtubule-based process;CC:kinesin complex;CC:microtubule;MF:ATP-dependent microtubule motor activity, plus-end-directed;MF:ATP-dependent microtubule motor activity;MF:microtubule binding;MF:microtubule motor activity;MF:ATPase activity;MF:ATP binding;	------	------	------	------	COG5059	Z:Cytoskeleton	XP_003623728.2	kinesin-like protein KIN-UB isoform X1 [Medicago truncatula]	sp|Q9LPC6|KINUB_ARATH;	Kinesin-like protein KIN-UB OS=Arabidopsis thaliana OX=3702 GN=KINUB PE=1 SV=2;	PF00225.25;PF16796.7;PF00514.25;PF13646.8;PF04826.15	Kinesin;Microtub_bd;Arm;HEAT_2;Arm_2	Kinesin motor domain;Microtubule binding;Armadillo/beta-catenin-like repeat;HEAT repeats;Armadillo-like
MS.gene016264	GO:2000762;GO:0016592;GO:001602	BP:regulation of phenylpropanoid metabolic process;CC:mediator complex;CC:integral component of membrane;	------	------	------	------	ENOG410XPER	S:Function unknown	XP_003623670.1	mediator of RNA polymerase II transcription subunit 33A isoform X1 [Medicago truncatula]	sp|Q9LUG9|MD33A_ARATH;	Mediator of RNA polymerase II transcription subunit 33A OS=Arabidopsis thaliana OX=3702 GN=MED33A PE=1 SV=1;	------	------	------
MS.gene016353	------	------	------	------	------	------	------	------	KEH19228.1	embryonic abundant-like protein [Medicago truncatula]	sp|Q43675|USP_VICFA;	Unknown seed protein USP OS=Vicia faba OX=3906 GN=USP PE=2 SV=1;	PF03181.17	BURP	BURP domain
MS.gene01638	GO:0051607;GO:003104	BP:defense response to virus;BP:gene silencing by RNA;	------	------	------	------	ENOG4111E45	S:Function unknown	XP_003593089.1	protein SUPPRESSOR OF GENE SILENCING 3 [Medicago truncatula]	sp|A5YVF1|SGS3_SOLLC;	Protein SUPPRESSOR OF GENE SILENCING 3 OS=Solanum lycopersicum OX=4081 GN=SGS3 PE=1 SV=1;	PF03468.16;PF03470.16	XS;zf-XS	XS domain;XS zinc finger domain
MS.gene016415	GO:0005634;GO:0031490;GO:000371	CC:nucleus;MF:chromatin DNA binding;MF:transcription coactivator activity;	K14972	PAXIP1, PTIP	------	------	ENOG4111KNE	S:Function unknown	KEH19220.1	hypothetical protein MTR_8g042960 [Medicago truncatula]	sp|F4I171|MD15A_ARATH;	Mediator of RNA polymerase II transcription subunit 15a OS=Arabidopsis thaliana OX=3702 GN=MED15A PE=1 SV=1;	PF16987.7	KIX_2	KIX domain
MS.gene016529	GO:001602	CC:integral component of membrane;	------	------	------	------	ENOG41116PJ	S:Function unknown	AET02460.2	DUF239 domain protein [Medicago truncatula]	------	------	PF03080.17;PF14365.8	Neprosin;Neprosin_AP	Neprosin;Neprosin activation peptide
MS.gene016545	GO:0000467;GO:0000738;GO:0004527;GO:0003676;GO:000017	BP:exonucleolytic trimming to generate mature 3'-end of 5.8S rRNA from tricistronic rRNA transcrip;BP:DNA catabolic process, exonucleolytic;MF:exonuclease activity;MF:nucleic acid binding;MF:3'-5'-exoribonuclease activity;	K18417	ERI2	------	------	COG5018	S:Function unknown	XP_024628253.1	3'-5' exoribonuclease 1 [Medicago truncatula]	sp|A8K979|ERI2_HUMAN;	ERI1 exoribonuclease 2 OS=Homo sapiens OX=9606 GN=ERI2 PE=2 SV=2;	------	------	------
MS.gene016546	GO:0000467;GO:0000738;GO:0004527;GO:0003676;GO:000017	BP:exonucleolytic trimming to generate mature 3'-end of 5.8S rRNA from tricistronic rRNA transcrip;BP:DNA catabolic process, exonucleolytic;MF:exonuclease activity;MF:nucleic acid binding;MF:3'-5'-exoribonuclease activity;	K18417	ERI2	------	------	COG5018	S:Function unknown	XP_024628253.1	3'-5' exoribonuclease 1 [Medicago truncatula]	sp|A8K979|ERI2_HUMAN;	ERI1 exoribonuclease 2 OS=Homo sapiens OX=9606 GN=ERI2 PE=2 SV=2;	------	------	------
MS.gene016600	------	------	------	------	------	------	ENOG410YGVB;ENOG410XVYM	S:Function unknown;	XP_039686955.1	coiled-coil domain-containing protein 1-like [Medicago truncatula]	------	------	------	------	------
MS.gene016611	GO:0006857;GO:0016021;GO:002285	BP:oligopeptide transport;CC:integral component of membrane;MF:transmembrane transporter activity;	K14638	SLC15A3_4, PHT	------	------	COG3104	E:Amino acid transport and metabolism	XP_003627833.1	protein NRT1/ PTR FAMILY 5.4 [Medicago truncatula]	sp|Q9M1I2|PTR46_ARATH;	Protein NRT1/ PTR FAMILY 5.4 OS=Arabidopsis thaliana OX=3702 GN=NPF5.4 PE=2 SV=1;	PF00854.23;PF07690.18	PTR2;MFS_1	POT family;Major Facilitator Superfamily
MS.gene016636	GO:0005737;GO:0005544;GO:000550	CC:cytoplasm;MF:calcium-dependent phospholipid binding;MF:calcium ion binding;	K17098	ANNAT	------	------	ENOG410XPUN	S:Function unknown	XP_003627780.1	annexin-like protein RJ4 isoform X1 [Medicago truncatula]	sp|P51074|ANX4_FRAAN;	Annexin-like protein RJ4 OS=Fragaria ananassa OX=3747 PE=2 SV=2;	PF00191.22	Annexin	Annexin
MS.gene016682	------	------	------	------	------	------	ENOG410XRM1	T:Signal transduction mechanisms	XP_013445050.1	uncharacterized protein LOC25501049 [Medicago truncatula]	------	------	------	------	------
MS.gene016720	GO:0005737;GO:000472	CC:cytoplasm;MF:protein tyrosine phosphatase activity;	K18045	SIW14, OCA3	------	------	COG2365	T:Signal transduction mechanisms	XP_003616881.1	probable tyrosine-protein phosphatase DSP4 [Medicago truncatula]	sp|Q940L5|PDSP4_ARATH;	Probable tyrosine-protein phosphatase DSP4 OS=Arabidopsis thaliana OX=3702 GN=DSP4 PE=2 SV=1;	PF03162.15;PF00782.22;PF13350.8;PF00102.29	Y_phosphatase2;DSPc;Y_phosphatase3;Y_phosphatase	Tyrosine phosphatase family;Dual specificity phosphatase, catalytic domain;Tyrosine phosphatase family;Protein-tyrosine phosphatase
MS.gene016747	GO:0016021;GO:001802	CC:integral component of membrane;MF:histone-lysine N-methyltransferase activity;	------	------	------	------	------	------	RHN57106.1	putative WIYLD domain-containing protein [Medicago truncatula]	------	------	PF10440.11	WIYLD	Ubiquitin-binding WIYLD domain
MS.gene016748	GO:0005975;GO:0046658;GO:004297	BP:carbohydrate metabolic process;CC:anchored component of plasma membrane;MF:glucan endo-1,3-beta-D-glucosidase activity;	------	------	------	------	ENOG410Y94B	G:Carbohydrate transport and metabolism	RHN57337.1	putative glucan endo-1,3-beta-D-glucosidase [Medicago truncatula]	sp|Q9FJU9|E1313_ARATH;	Glucan endo-1,3-beta-glucosidase 13 OS=Arabidopsis thaliana OX=3702 GN=At5g56590 PE=2 SV=1;	PF00332.20;PF07983.15	Glyco_hydro_17;X8	Glycosyl hydrolases family 17;X8 domain
MS.gene016756	GO:0016021;GO:0005886;GO:0005524;GO:000467	CC:integral component of membrane;CC:plasma membrane;MF:ATP binding;MF:protein kinase activity;	------	------	------	------	COG0515	T:Signal transduction mechanisms	XP_003616926.2	protein LYK5 [Medicago truncatula]	sp|O22808|LYK5_ARATH;	Protein LYK5 OS=Arabidopsis thaliana OX=3702 GN=LYK5 PE=2 SV=1;	PF00069.27;PF07714.19;PF01476.22;PF08693.12	Pkinase;PK_Tyr_Ser-Thr;LysM;SKG6	Protein kinase domain;Protein tyrosine and serine/threonine kinase;LysM domain;Transmembrane alpha-helix domain
MS.gene016791	GO:0032875;GO:0045839;GO:0005634;GO:0016301;GO:0003723;GO:000367	BP:regulation of DNA endoreduplication;BP:negative regulation of mitotic nuclear division;CC:nucleus;MF:kinase activity;MF:RNA binding;MF:nucleic acid binding;	------	------	------	------	------	------	GAU45151.1	hypothetical protein TSUD_253840 [Trifolium subterraneum]	------	------	PF00076.24	RRM_1	RNA recognition motif.
MS.gene016867	GO:0031047;GO:0003676;GO:000374	BP:gene silencing by RNA;MF:nucleic acid binding;MF:translation initiation factor activity;	K11593	ELF2C, AGO	------	------	ENOG410XP07	J:Translation, ribosomal structure and biogenesis	AET00054.1	eukaryotic translation initiation factor 2c, putative [Medicago truncatula]	sp|Q9ZVD5|AGO4_ARATH;	Protein argonaute 4 OS=Arabidopsis thaliana OX=3702 GN=AGO4 PE=1 SV=2;	PF02171.19;PF16486.7;PF02170.24;PF08699.12;PF16488.7;PF16487.7	Piwi;ArgoN;PAZ;ArgoL1;ArgoL2;ArgoMid	Piwi domain;N-terminal domain of argonaute;PAZ domain;Argonaute linker 1 domain;Argonaute linker 2 domain;Mid domain of argonaute
MS.gene016870	GO:0031047;GO:0003676;GO:000374	BP:gene silencing by RNA;MF:nucleic acid binding;MF:translation initiation factor activity;	K11593	ELF2C, AGO	------	------	ENOG410XP07	J:Translation, ribosomal structure and biogenesis	AET00054.1	eukaryotic translation initiation factor 2c, putative [Medicago truncatula]	sp|Q9ZVD5|AGO4_ARATH;	Protein argonaute 4 OS=Arabidopsis thaliana OX=3702 GN=AGO4 PE=1 SV=2;	PF02171.19;PF02170.24;PF16486.7;PF08699.12;PF16488.7;PF16487.7	Piwi;PAZ;ArgoN;ArgoL1;ArgoL2;ArgoMid	Piwi domain;PAZ domain;N-terminal domain of argonaute;Argonaute linker 1 domain;Argonaute linker 2 domain;Mid domain of argonaute
MS.gene016894	GO:0005739;GO:0016740;GO:0003676;GO:000017	CC:mitochondrion;MF:transferase activity;MF:nucleic acid binding;MF:3'-5'-exoribonuclease activity;	K13288	orn, REX2, REXO2	map03008	Ribosome biogenesis in eukaryotes	COG1949	A:RNA processing and modification	XP_024639354.1	oligoribonuclease [Medicago truncatula]	sp|Q9ZVE0|ORN_ARATH;	Oligoribonuclease OS=Arabidopsis thaliana OX=3702 GN=At2g26970 PE=2 SV=2;	PF00929.26	RNase_T	Exonuclease
MS.gene01692	GO:0006952;GO:0009607;GO:0016021;GO:0005576;GO:000561	BP:defense response;BP:response to biotic stimulus;CC:integral component of membrane;CC:extracellular region;CC:extracellular space;	K13449	PR1	map04016;map04626;map04075	MAPK signaling pathway - plant;Plant-pathogen interaction;Plant hormone signal transduction	COG2340	S:Function unknown	XP_024631485.1	pathogenesis-related protein 1 [Medicago truncatula]	sp|Q9ZNS4|PRB1_ARATH;	Pathogenesis-related protein 1 OS=Arabidopsis thaliana OX=3702 GN=PRB1 PE=2 SV=1;	PF00188.28	CAP	Cysteine-rich secretory protein family
MS.gene017076	GO:000367	MF:DNA binding;	------	------	------	------	ENOG4111488	S:Function unknown	AET00354.2	hypothetical protein MTR_5g091100, partial [Medicago truncatula]	------	------	------	------	------
MS.gene017121	GO:0055085;GO:0016021;GO:0016020;GO:000588	BP:transmembrane transport;CC:integral component of membrane;CC:membrane;CC:plasma membrane;	------	------	------	------	COG1297	S:Function unknown	XP_003617439.2	probable metal-nicotianamine transporter YSL7 [Medicago truncatula]	sp|Q9SHY2|YSL7_ARATH;	Probable metal-nicotianamine transporter YSL7 OS=Arabidopsis thaliana OX=3702 GN=YSL7 PE=2 SV=1;	PF03169.17	OPT	OPT oligopeptide transporter protein
MS.gene017140	GO:0007229;GO:0004674;GO:0005524;GO:000467	BP:integrin-mediated signaling pathway;MF:protein serine/threonine kinase activity;MF:ATP binding;MF:protein kinase activity;	------	------	------	------	COG0515	T:Signal transduction mechanisms	XP_003617465.2	integrin-linked protein kinase 1 isoform X2 [Medicago truncatula]	sp|F4IS56|ILK1_ARATH;	Integrin-linked protein kinase 1 OS=Arabidopsis thaliana OX=3702 GN=ILK1 PE=1 SV=1;	PF07714.19;PF00069.27;PF12796.9;PF13637.8;PF00023.32;PF13857.8;PF13606.8	PK_Tyr_Ser-Thr;Pkinase;Ank_2;Ank_4;Ank;Ank_5;Ank_3	Protein tyrosine and serine/threonine kinase;Protein kinase domain;Ankyrin repeats;Ankyrin repeats;Ankyrin repeat;Ankyrin repeats;Ankyrin repeat
MS.gene017154	GO:0003924;GO:000552	MF:GTPase activity;MF:GTP binding;	K07976	RAB	------	------	COG1100	S:Function unknown	XP_003617481.1	septum-promoting GTP-binding protein 1 [Medicago truncatula]	sp|P87027|SPG1_SCHPO;	Septum-promoting GTP-binding protein 1 OS=Schizosaccharomyces pombe;	PF00071.24;PF08477.15	Ras;Roc	Ras family;Ras of Complex, Roc, domain of DAPkinase
MS.gene017209	GO:001602	CC:integral component of membrane;	------	------	------	------	------	------	AES98959.1	transmembrane protein, putative [Medicago truncatula]	------	------	------	------	------
MS.gene017236	GO:0005634;GO:0008270;GO:000367	CC:nucleus;MF:zinc ion binding;MF:DNA binding;	------	------	------	------	ENOG410Z235	K:Transcription	XP_003616034.2	B3 domain-containing protein Os07g0679700 [Medicago truncatula]	sp|Q6Z3U3|Y7797_ORYSJ;	B3 domain-containing protein Os07g0679700 OS=Oryza sativa subsp. japonica OX=39947 GN=Os07g0679700 PE=2 SV=1;	PF02362.23	B3	B3 DNA binding domain
MS.gene017268	GO:0036444;GO:0051560;GO:1990246;GO:0016021;GO:0031305;GO:0005743;GO:0015292;GO:000526	BP:calcium ion transmembrane import into mitochondrion;BP:mitochondrial calcium ion homeostasis;CC:uniplex complex;CC:integral component of membrane;CC:integral component of mitochondrial inner membrane;CC:mitochondrial inner membrane;MF:uniporter activity;MF:calcium channel activity;	K20858	MCU	------	------	ENOG410Y3YU	S:Function unknown	XP_003616093.1	calcium uniporter protein 5, mitochondrial [Medicago truncatula]	sp|Q8VYR0|MCU5_ARATH;	Calcium uniporter protein 5, mitochondrial OS=Arabidopsis thaliana OX=3702 GN=At1g57610 PE=2 SV=1;	PF04678.15	MCU	Mitochondrial calcium uniporter
MS.gene017285	GO:0005795;GO:000557	CC:Golgi stack;CC:extracellular region;	------	------	------	------	------	------	AAZ32880.1	embryonic abundant protein precursor-like protein, partial [Medicago sativa]	sp|P21745|EA30_VICFA;	Embryonic abundant protein VF30.1 OS=Vicia faba OX=3906 PE=2 SV=1;	PF03181.17	BURP	BURP domain
MS.gene017287	GO:0005795;GO:000557	CC:Golgi stack;CC:extracellular region;	------	------	------	------	------	------	GAU32063.1	hypothetical protein TSUD_214190 [Trifolium subterraneum]	sp|P21745|EA30_VICFA;	Embryonic abundant protein VF30.1 OS=Vicia faba OX=3906 PE=2 SV=1;	PF03181.17	BURP	BURP domain
MS.gene017288	GO:0005795;GO:000557	CC:Golgi stack;CC:extracellular region;	------	------	------	------	------	------	AAZ32841.1	embryonic abundant protein precursor-like protein, partial [Medicago sativa]	sp|P21745|EA30_VICFA;	Embryonic abundant protein VF30.1 OS=Vicia faba OX=3906 PE=2 SV=1;	PF03181.17	BURP	BURP domain
MS.gene017289	GO:0016021;GO:001674	CC:integral component of membrane;MF:transferase activity, transferring acyl groups;	------	------	------	------	ENOG410ZU02	S:Function unknown	XP_003616112.1	protein LEAD-SENSITIVE 1 [Medicago truncatula]	sp|Q93V51|PSE1_ARATH;	Protein LEAD-SENSITIVE 1 OS=Arabidopsis thaliana OX=3702 GN=PSE1 PE=2 SV=1;	PF04970.15	LRAT	Lecithin retinol acyltransferase
MS.gene017360	GO:0072657;GO:0016020;GO:0016021;GO:0000139;GO:001000	BP:protein localization to membrane;CC:membrane;CC:integral component of membrane;CC:Golgi membrane;CC:endosome membrane;	K17085	TM9SF1	------	------	ENOG410XSVB	S:Function unknown	XP_003616193.3	transmembrane 9 superfamily member 2 [Medicago truncatula]	sp|Q940S0|TMN2_ARATH;	Transmembrane 9 superfamily member 2 OS=Arabidopsis thaliana OX=3702 GN=TMN2 PE=2 SV=1;	PF02990.18	EMP70	Endomembrane protein 70
MS.gene017433	GO:0006334;GO:0000786;GO:0005634;GO:0004523;GO:0004674;GO:0008270;GO:0003676;GO:0003677;GO:0046982;GO:0004709;GO:000552	BP:nucleosome assembly;CC:nucleosome;CC:nucleus;MF:RNA-DNA hybrid ribonuclease activity;MF:protein serine/threonine kinase activity;MF:zinc ion binding;MF:nucleic acid binding;MF:DNA binding;MF:protein heterodimerization activity;MF:MAP kinase kinase kinase activity;MF:ATP binding;	K11254	H4	------	------	COG0515	T:Signal transduction mechanisms	AES99283.1	hypothetical protein MTR_5g078690 [Medicago truncatula]	------	------	------	------	------
MS.gene017454	GO:001602	CC:integral component of membrane;	------	------	------	------	ENOG410ZCVV	S:Function unknown	XP_003616383.1	uncharacterized protein LOC11431655 [Medicago truncatula]	------	------	------	------	------
MS.gene017465	GO:0016021;GO:0046872;GO:0030246;GO:0003676;GO:000827	CC:integral component of membrane;MF:metal ion binding;MF:carbohydrate binding;MF:nucleic acid binding;MF:zinc ion binding;	------	------	------	------	ENOG410YPDY;ENOG410YT9P	S:Function unknown;	XP_003618041.1	uncharacterized protein LOC11419651 [Medicago truncatula]	------	------	------	------	------
MS.gene017538	GO:0046373;GO:004655	BP:L-arabinose metabolic process;MF:alpha-L-arabinofuranosidase activity;	K01209	abfA	map00520	Amino sugar and nucleotide sugar metabolism	COG3534	G:Carbohydrate transport and metabolism	XP_024641082.2	alpha-L-arabinofuranosidase 1 isoform X2 [Medicago truncatula]	sp|Q9SG80|ASD1_ARATH;	Alpha-L-arabinofuranosidase 1 OS=Arabidopsis thaliana OX=3702 GN=ASD1 PE=1 SV=1;	PF06964.14	Alpha-L-AF_C	Alpha-L-arabinofuranosidase C-terminal domain
MS.gene017555	GO:0009058;GO:0005773;GO:0016021;GO:001684	BP:biosynthetic process;CC:vacuole;CC:integral component of membrane;MF:strictosidine synthase activity;	------	------	------	------	COG3386	G:Carbohydrate transport and metabolism	XP_003629179.1	protein STRICTOSIDINE SYNTHASE-LIKE 7 isoform X2 [Medicago truncatula]	sp|Q9CAZ7|SSL5_ARATH;	Protein STRICTOSIDINE SYNTHASE-LIKE 5 OS=Arabidopsis thaliana OX=3702 GN=SSL5 PE=2 SV=1;	PF03088.18;PF08450.14;PF20067.1;PF01436.23	Str_synth;SGL;APMAP_N;NHL	Strictosidine synthase;SMP-30/Gluconolactonase/LRE-like region;Adipocyte plasma membrane-associated protein-like, N-terminal;NHL repeat
MS.gene017574	GO:000819	MF:UDP-glycosyltransferase activity;	K12356	UGT72E	map00940	Phenylpropanoid biosynthesis	COG1819	S:Function unknown	XP_003629205.1	anthocyanidin 3-O-glucosyltransferase 5 [Medicago truncatula]	sp|Q40287|UFOG5_MANES;	Anthocyanidin 3-O-glucosyltransferase 5 OS=Manihot esculenta OX=3983 GN=GT5 PE=2 SV=1;	PF00201.20	UDPGT	UDP-glucoronosyl and UDP-glucosyl transferase
MS.gene017587	GO:0009451;GO:0043231;GO:000372	BP:RNA modification;CC:intracellular membrane-bounded organelle;MF:RNA binding;	------	------	------	------	ENOG410Z7Z7	S:Function unknown	XP_003629226.1	pentatricopeptide repeat-containing protein At3g46790, chloroplastic [Medicago truncatula]	sp|Q9STF3|PP265_ARATH;	Pentatricopeptide repeat-containing protein At3g46790, chloroplastic OS=Arabidopsis thaliana OX=3702 GN=CRR2 PE=2 SV=1;	PF01535.22;PF13041.8;PF12854.9;PF13812.8;PF17177.6	PPR;PPR_2;PPR_1;PPR_3;PPR_long	PPR repeat;PPR repeat family;PPR repeat;Pentatricopeptide repeat domain;Pentacotripeptide-repeat region of PRORP
MS.gene017589	GO:0018401;GO:0005783;GO:0016021;GO:0031418;GO:0051213;GO:0004656;GO:0016705;GO:000550	BP:peptidyl-proline hydroxylation to 4-hydroxy-L-proline;CC:endoplasmic reticulum;CC:integral component of membrane;MF:L-ascorbic acid binding;MF:dioxygenase activity;MF:procollagen-proline 4-dioxygenase activity;MF:oxidoreductase activity, acting on paired donors, with incorporation or reduction of molecular oxygen;MF:iron ion binding;	K00472	P4HA	map00330	Arginine and proline metabolism	ENOG410XS5J	S:Function unknown	XP_003629229.1	probable prolyl 4-hydroxylase 10 [Medicago truncatula]	sp|F4JZ24|P4H10_ARATH;	Probable prolyl 4-hydroxylase 10 OS=Arabidopsis thaliana OX=3702 GN=P4H10 PE=3 SV=1;	PF13640.8;PF03171.22	2OG-FeII_Oxy_3;2OG-FeII_Oxy	2OG-F;2OG-F
MS.gene017677	GO:0016021;GO:0005886;GO:002285	CC:integral component of membrane;CC:plasma membrane;MF:transmembrane transporter activity;	------	------	------	------	ENOG410YD20	S:Function unknown	XP_039684174.1	WAT1-related protein At5g07050-like [Medicago truncatula]	sp|Q9FL41|WTR38_ARATH;	WAT1-related protein At5g07050 OS=Arabidopsis thaliana OX=3702 GN=At5g07050 PE=2 SV=1;	PF00892.22;PF05653.16	EamA;Mg_trans_NIPA	EamA-like transporter family;Magnesium transporter NIPA
MS.gene017684	GO:0006990;GO:0016021;GO:0005789;GO:0005634;GO:0003700;GO:000367	BP:positive regulation of transcription from RNA polymerase II promoter involved in unfolded protein response;CC:integral component of membrane;CC:endoplasmic reticulum membrane;CC:nucleus;MF:transcription factor activity, sequence-specific DNA binding;MF:DNA binding;	------	------	------	------	ENOG410XUDS	K:Transcription	XP_003624906.1	bZIP transcription factor 17 [Medicago truncatula]	sp|O22208|BZP17_ARATH;	bZIP transcription factor 17 OS=Arabidopsis thaliana OX=3702 GN=BZIP17 PE=1 SV=2;	------	------	------
MS.gene017772	GO:0055129;GO:0005737;GO:0004735;GO:000016	BP:L-proline biosynthetic process;CC:cytoplasm;MF:pyrroline-5-carboxylate reductase activity;MF:nucleotide binding;	K00286	proC	map00330	Arginine and proline metabolism	COG0345	E:Amino acid transport and metabolism	XP_003625026.1	pyrroline-5-carboxylate reductase [Medicago truncatula]	sp|Q04708|P5CR_PEA;	Pyrroline-5-carboxylate reductase OS=Pisum sativum OX=3888 GN=PROC PE=2 SV=1;	PF14748.8	P5CR_dimer	Pyrroline-5-carboxylate reductase dimerisation
MS.gene017850	GO:0033314;GO:0007095;GO:0006270;GO:001685	BP:mitotic DNA replication checkpoint;BP:mitotic G2 DNA damage checkpoint;BP:DNA replication initiation;MF:isomerase activity;	K10728	TOPBP1	map03440	Homologous recombination	ENOG410XPFH	S:Function unknown	XP_039683639.1	uncharacterized protein LOC11414828 isoform X2 [Medicago truncatula]	sp|Q800K6|TOB1A_XENLA;	DNA topoisomerase 2-binding protein 1-A OS=Xenopus laevis OX=8355 GN=topbp1-A PE=1 SV=2;	PF12738.9;PF00533.28;PF16589.7	PTCB-BRCT;BRCT;BRCT_2	twin BRCT domain;BRCA1 C Terminus;BRCT domain, a BRCA1 C-terminus domain
MS.gene017924	------	------	------	------	------	------	ENOG4111FEE	S:Function unknown	XP_003625163.2	uncharacterized protein LOC11421649 isoform X2 [Medicago truncatula]	------	------	PF13646.8;PF05004.15	HEAT_2;IFRD	HEAT repeats;Interferon-related developmental regulator
MS.gene01793	GO:0016102;GO:0010333;GO:000028	BP:diterpenoid biosynthetic process;MF:terpene synthase activity;MF:magnesium ion binding;	------	------	------	------	ENOG410YDYM	S:Function unknown	XP_039686183.1	S-linalool synthase-like isoform X2 [Medicago truncatula]	sp|Q93YV0|GES_ARATH;	;	PF03936.18;PF01397.23;PF19086.2	Terpene_synth_C;Terpene_synth;Terpene_syn_C_2	Terpene synthase family, metal binding domain;Terpene synthase, N-terminal domain;Terpene synthase family 2, C-terminal metal binding
MS.gene017979	GO:000979	BP:embryo development ending in seed dormancy;	------	------	------	------	ENOG410YTH0	S:Function unknown	XP_003625255.1	18 kDa seed maturation protein [Medicago truncatula]	sp|Q01417|PM1_SOYBN;	18 kDa seed maturation protein OS=Glycine max OX=3847 GN=GMPM1 PE=2 SV=1;	PF03760.17	LEA_1	Late embryogenesis abundant
MS.gene018031	GO:0006342;GO:0005634;GO:0000786;GO:0046982;GO:000367	BP:chromatin silencing;CC:nucleus;CC:nucleosome;MF:protein heterodimerization activity;MF:DNA binding;	K11251	H2A	------	------	COG5262	B:Chromatin structure and dynamics	XP_003625323.1	probable histone H2AXb [Medicago truncatula]	sp|Q9S9K7|H2AXB_ARATH;	Probable histone H2AXb OS=Arabidopsis thaliana OX=3702 GN=At1g54690 PE=1 SV=1;	PF16211.7;PF00125.26	Histone_H2A_C;Histone	C-terminus of histone H2A;Core histone H2A/H2B/H3/H4
MS.gene018095	------	------	------	------	------	------	ENOG4111CCY	S:Function unknown	XP_013449728.1	uncharacterized protein LOC25499114 isoform X1 [Medicago truncatula]	------	------	------	------	------
MS.gene01810	GO:0006542;GO:0005737;GO:0009507;GO:0004356;GO:000552	BP:glutamine biosynthetic process;CC:cytoplasm;CC:chloroplast;MF:glutamate-ammonia ligase activity;MF:ATP binding;	K01915	glnA, GLUL	map00630;map00220;map00250;map00910	Glyoxylate and dicarboxylate metabolism;Arginine biosynthesis;Alanine, aspartate and glutamate metabolism;Nitrogen metabolism	------	------	XP_013462703.1	glutamine synthetase leaf isozyme, chloroplastic-like [Medicago truncatula]	sp|Q9XQ94|GLNA2_MEDSA;	Glutamine synthetase leaf isozyme, chloroplastic OS=Medicago sativa OX=3879 GN=GS2 PE=2 SV=1;	PF00120.26;PF03951.21	Gln-synt_C;Gln-synt_N	Glutamine synthetase, catalytic domain;Glutamine synthetase, beta-Grasp domain
MS.gene018129	------	------	------	------	------	------	------	------	KEH23804.1	hypothetical protein MTR_7g095370 [Medicago truncatula]	------	------	------	------	------
MS.gene01814	GO:0070125;GO:0006414;GO:0005739;GO:0009507;GO:0016779;GO:0003924;GO:0005525;GO:000374	BP:mitochondrial translational elongation;BP:translational elongation;CC:mitochondrion;CC:chloroplast;MF:nucleotidyltransferase activity;MF:GTPase activity;MF:GTP binding;MF:translation elongation factor activity;	K02358	tuf, TUFM	map04626	Plant-pathogen interaction	COG0050	J:Translation, ribosomal structure and biogenesis	XP_003594095.2	elongation factor Tu, mitochondrial [Medicago truncatula]	sp|Q9ZT91|EFTM_ARATH;	Elongation factor Tu, mitochondrial OS=Arabidopsis thaliana OX=3702 GN=TUFA PE=1 SV=1;	PF00009.29;PF03143.19;PF03144.27;PF01926.25	GTP_EFTU;GTP_EFTU_D3;GTP_EFTU_D2;MMR_HSR1	Elongation factor Tu GTP binding domain;Elongation factor Tu C-terminal domain;Elongation factor Tu domain 2;50S ribosome-binding GTPase
MS.gene018201	GO:1902600;GO:0046034;GO:0044772;GO:0007049;GO:0006811;GO:0000079;GO:0051301;GO:0005737;GO:0033180;GO:0000325;GO:0000307;GO:0005634;GO:0016887;GO:0046933;GO:0005524;GO:0016538;GO:004696	BP:hydrogen ion transmembrane transport;BP:ATP metabolic process;BP:mitotic cell cycle phase transition;BP:cell cycle;BP:ion transport;BP:regulation of cyclin-dependent protein serine/threonine kinase activity;BP:cell division;CC:cytoplasm;CC:proton-transporting V-type ATPase, V1 domain;CC:plant-type vacuole;CC:cyclin-dependent protein kinase holoenzyme complex;CC:nucleus;MF:ATPase activity;MF:pr…	K21777	CCNB	------	------	COG1155	C:Energy production and conversion	XP_003617201.1	G2/mitotic-specific cyclin S13-7 [Medicago truncatula]	sp|Q39291|VATA_BRANA;	V-type proton ATPase catalytic subunit A OS=Brassica napus OX=3708 PE=2 SV=1;	PF16886.7	ATP-synt_ab_Xtn	ATPsynthase alpha/beta subunit N-term extension
MS.gene018202	GO:0010133;GO:0006562;GO:0005739;GO:0004657;GO:007194	BP:proline catabolic process to glutamate;BP:proline catabolic process;CC:mitochondrion;MF:proline dehydrogenase activity;MF:FAD binding;	K00318	PRODH, fadM, putB	map00330	Arginine and proline metabolism	COG0506	E:Amino acid transport and metabolism	KEH25239.1	proline dehydrogenase [Medicago truncatula]	sp|P92983|PROD1_ARATH;	Proline dehydrogenase 1, mitochondrial OS=Arabidopsis thaliana OX=3702 GN=POX1 PE=1 SV=2;	PF01619.20	Pro_dh	Proline dehydrogenase
MS.gene018209	GO:0043231;GO:0016021;GO:0005887;GO:0019829;GO:0005388;GO:000552	CC:intracellular membrane-bounded organelle;CC:integral component of membrane;CC:integral component of plasma membrane;MF:cation-transporting ATPase activity;MF:calcium-transporting ATPase activity;MF:ATP binding;	K01537	ATP2C	------	------	ENOG410XNNC	P:Inorganic ion transport and metabolism	XP_013451181.1	putative calcium-transporting ATPase 13, plasma membrane-type [Medicago truncatula]	sp|Q9LIK7|ACA13_ARATH;	Putative calcium-transporting ATPase 13, plasma membrane-type OS=Arabidopsis thaliana OX=3702 GN=ACA13 PE=3 SV=1;	PF00689.23;PF00122.22;PF00702.28;PF00690.28;PF13246.8;PF10329.11	Cation_ATPase_C;E1-E2_ATPase;Hydrolase;Cation_ATPase_N;Cation_ATPase;DUF2417	Cation transporting ATPase, C-terminus;E1-E2 ATPase;haloacid dehalogenase-like hydrolase;Cation transporter/ATPase, N-terminus;Cation transport ATPase;Region of unknown function
MS.gene018273	GO:0052324;GO:0010215;GO:0046658;GO:0016021;GO:003122	BP:plant-type cell wall cellulose biosynthetic process;BP:cellulose microfibril organization;CC:anchored component of plasma membrane;CC:integral component of membrane;CC:anchored component of membrane;	------	------	------	------	ENOG410YAAC	S:Function unknown	XP_013451095.1	COBRA-like protein 4 [Medicago truncatula]	sp|Q9LFW3|COBL4_ARATH;	COBRA-like protein 4 OS=Arabidopsis thaliana OX=3702 GN=COBL4 PE=2 SV=2;	PF04833.17	COBRA	COBRA-like protein
MS.gene018275	GO:0052324;GO:0010215;GO:0046658;GO:0016021;GO:003122	BP:plant-type cell wall cellulose biosynthetic process;BP:cellulose microfibril organization;CC:anchored component of plasma membrane;CC:integral component of membrane;CC:anchored component of membrane;	------	------	------	------	ENOG410YAAC	S:Function unknown	XP_013451095.1	COBRA-like protein 4 [Medicago truncatula]	sp|Q9LFW3|COBL4_ARATH;	COBRA-like protein 4 OS=Arabidopsis thaliana OX=3702 GN=COBL4 PE=2 SV=2;	PF04833.17	COBRA	COBRA-like protein
MS.gene018277	GO:0052324;GO:0010215;GO:0046658;GO:0016021;GO:003122	BP:plant-type cell wall cellulose biosynthetic process;BP:cellulose microfibril organization;CC:anchored component of plasma membrane;CC:integral component of membrane;CC:anchored component of membrane;	------	------	------	------	ENOG410YAAC	S:Function unknown	XP_013451095.1	COBRA-like protein 4 [Medicago truncatula]	sp|Q9LFW3|COBL4_ARATH;	COBRA-like protein 4 OS=Arabidopsis thaliana OX=3702 GN=COBL4 PE=2 SV=2;	PF04833.17	COBRA	COBRA-like protein
MS.gene018278	GO:0052324;GO:0010215;GO:0046658;GO:0016021;GO:003122	BP:plant-type cell wall cellulose biosynthetic process;BP:cellulose microfibril organization;CC:anchored component of plasma membrane;CC:integral component of membrane;CC:anchored component of membrane;	------	------	------	------	ENOG410YAAC	S:Function unknown	XP_013451094.1	protein COBRA [Medicago truncatula]	sp|Q9SRT7|COBL1_ARATH;	COBRA-like protein 1 OS=Arabidopsis thaliana OX=3702 GN=COBL1 PE=2 SV=1;	------	------	------
MS.gene018286	GO:0047164;GO:001674	MF:isoflavone-7-O-beta-glucoside 6''-O-malonyltransferase activity;MF:transferase activity, transferring acyl groups other than amino-acyl groups;	------	------	------	------	ENOG410Z33Z;ENOG410ZBAM	S:Function unknown;	XP_013451090.1	phenolic glucoside malonyltransferase 2 [Medicago truncatula]	sp|Q940Z5|PMAT1_ARATH;	Phenolic glucoside malonyltransferase 1 OS=Arabidopsis thaliana OX=3702 GN=PMAT1 PE=1 SV=1;	PF02458.17	Transferase	Transferase family
MS.gene018323	GO:0016301;GO:000367	MF:kinase activity;MF:DNA binding;	------	------	------	------	ENOG410XPG4;ENOG4111N59	S:Function unknown;	GAU26215.1	hypothetical protein TSUD_354370 [Trifolium subterraneum]	sp|F4JTS8|NOV_ARATH;	Protein NO VEIN OS=Arabidopsis thaliana OX=3702 GN=NOV PE=1 SV=1;	------	------	------
MS.gene018394	------	------	------	------	------	------	ENOG41117H8;ENOG411168J	S:Function unknown;	XP_024637162.1	uncharacterized protein LOC25494263 isoform X1 [Medicago truncatula]	------	------	------	------	------
MS.gene01842	GO:0006310;GO:0051321;GO:0000723;GO:0000724;GO:0006281;GO:0006289;GO:0006268;GO:0007004;GO:0005662;GO:0016787;GO:0043047;GO:0003677;GO:0003678;GO:0003684;GO:000552	BP:DNA recombination;BP:meiotic cell cycle;BP:telomere maintenance;BP:double-strand break repair via homologous recombination;BP:DNA repair;BP:nucleotide-excision repair;BP:DNA unwinding involved in DNA replication;BP:telomere maintenance via telomerase;CC:DNA replication factor A complex;MF:hydrolase activity;MF:single-stranded telomeric DNA binding;MF:DNA binding;MF:DNA helicase activity;MF:dam…	------	------	------	------	------	------	XP_039685634.1	replication protein A 70 kDa DNA-binding subunit-like isoform X2 [Medicago truncatula]	------	------	------	------	------
MS.gene01847	GO:004687	MF:metal ion binding;	------	------	------	------	COG2608	S:Function unknown	XP_013462735.1	heavy metal-associated isoprenylated plant protein 33 [Medicago truncatula]	sp|Q9M8K5|HIP32_ARATH;	Heavy metal-associated isoprenylated plant protein 32 OS=Arabidopsis thaliana OX=3702 GN=HIPP32 PE=2 SV=1;	PF00403.28	HMA	Heavy-metal-associated domain
MS.gene018523	GO:0005886;GO:0019210;GO:001630	CC:plasma membrane;MF:kinase inhibitor activity;MF:kinase activity;	------	------	------	------	------	------	XP_003625550.1	probable membrane-associated kinase regulator 4 [Medicago truncatula]	------	------	------	------	------
MS.gene018547	GO:0016021;GO:0005886;GO:002285	CC:integral component of membrane;CC:plasma membrane;MF:transmembrane transporter activity;	------	------	------	------	ENOG410YBPN;ENOG4111ZZJ	S:Function unknown;	XP_003625520.1	WAT1-related protein At2g37460 [Medicago truncatula]	sp|Q9ZUS1|WTR13_ARATH;	WAT1-related protein At2g37460 OS=Arabidopsis thaliana OX=3702 GN=At2g37460 PE=2 SV=1;	PF00892.22	EamA	EamA-like transporter family
MS.gene01858	GO:000419	MF:aspartic-type endopeptidase activity;	------	------	------	------	ENOG410XNV7	O:Posttranslational modification, protein turnover, chaperones	XP_004486143.1	basic 7S globulin [Cicer arietinum]	sp|P0DO21|GIP2_NICBE;	Probable aspartic proteinase GIP2 OS=Nicotiana benthamiana OX=4100 GN=GIP2 PE=1 SV=1;	PF14541.8;PF14543.8	TAXi_C;TAXi_N	Xylanase inhibitor C-terminal;Xylanase inhibitor N-terminal
MS.gene018631	GO:0016021;GO:0016787;GO:0042626;GO:000552	CC:integral component of membrane;MF:hydrolase activity;MF:ATPase activity, coupled to transmembrane movement of substances;MF:ATP binding;	------	------	------	------	COG1131;COG0842	V:Defense mechanisms;	AES81616.2	drug resistance transporter-like ABC domain protein [Medicago truncatula]	sp|Q76CU2|PDR1_TOBAC;	Pleiotropic drug resistance protein 1 OS=Nicotiana tabacum OX=4097 GN=PDR1 PE=2 SV=1;	PF01061.26;PF00005.29;PF08370.13;PF19055.2;PF14510.8	ABC2_membrane;ABC_tran;PDR_assoc;ABC2_membrane_7;ABC_trans_N	ABC-2 type transporter;ABC transporter;Plant PDR ABC transporter associated;ABC-2 type transporter;ABC-transporter N-terminal
MS.gene018648	GO:0016021;GO:0016787;GO:0042626;GO:000552	CC:integral component of membrane;MF:hydrolase activity;MF:ATPase activity, coupled to transmembrane movement of substances;MF:ATP binding;	------	------	------	------	COG1131;COG0842	V:Defense mechanisms;	XP_024625544.1	pleiotropic drug resistance protein 1-like isoform X1 [Medicago truncatula]	sp|Q76CU2|PDR1_TOBAC;	Pleiotropic drug resistance protein 1 OS=Nicotiana tabacum OX=4097 GN=PDR1 PE=2 SV=1;	PF01061.26;PF00005.29;PF08370.13;PF19055.2;PF14510.8	ABC2_membrane;ABC_tran;PDR_assoc;ABC2_membrane_7;ABC_trans_N	ABC-2 type transporter;ABC transporter;Plant PDR ABC transporter associated;ABC-2 type transporter;ABC-transporter N-terminal
MS.gene018653	GO:0005634;GO:000367	CC:nucleus;MF:DNA binding;	------	------	------	------	ENOG410YG61	S:Function unknown	XP_003625354.1	protein PHOSPHATE STARVATION RESPONSE 1 [Medicago truncatula]	sp|Q94CL7|PHR1_ARATH;	Protein PHOSPHATE STARVATION RESPONSE 1 OS=Arabidopsis thaliana OX=3702 GN=PHR1 PE=1 SV=1;	PF14379.8;PF00249.33	Myb_CC_LHEQLE;Myb_DNA-binding	MYB-CC type transfactor, LHEQLE motif;Myb-like DNA-binding domain
MS.gene018694	GO:004573	MF:nutrient reservoir activity;	------	------	------	------	ENOG410YATH	S:Function unknown	XP_039683973.1	legumin A [Medicago truncatula]	sp|P02857|LEGA_PEA;	Legumin A OS=Pisum sativum OX=3888 GN=LEGA PE=1 SV=1;	PF00190.24;PF07883.13	Cupin_1;Cupin_2	Cupin;Cupin domain
MS.gene018696	GO:0006355;GO:0005634;GO:0008270;GO:000367	BP:regulation of transcription, DNA-templated;CC:nucleus;MF:zinc ion binding;MF:DNA binding;	------	------	------	------	ENOG410ZHR7	S:Function unknown	XP_039685681.1	protein FAR1-RELATED SEQUENCE 5-like [Medicago truncatula]	sp|Q9M8J3|FRS7_ARATH;	Protein FAR1-RELATED SEQUENCE 7 OS=Arabidopsis thaliana OX=3702 GN=FRS7 PE=2 SV=1;	PF03101.17;PF10551.11;PF04434.19	FAR1;MULE;SWIM	FAR1 DNA-binding domain;MULE transposase domain;SWIM zinc finger
MS.gene018698	GO:004573	MF:nutrient reservoir activity;	------	------	------	------	ENOG410YATH	S:Function unknown	XP_039683973.1	legumin A [Medicago truncatula]	sp|P02857|LEGA_PEA;	Legumin A OS=Pisum sativum OX=3888 GN=LEGA PE=1 SV=1;	PF00190.24;PF07883.13	Cupin_1;Cupin_2	Cupin;Cupin domain
MS.gene018700	GO:0000326;GO:0005783;GO:004573	CC:protein storage vacuole;CC:endoplasmic reticulum;MF:nutrient reservoir activity;	------	------	------	------	ENOG410YATH	S:Function unknown	XP_013449900.1	legumin J [Medicago truncatula]	sp|P05190|LEGB4_VICFA;	Legumin type B OS=Vicia faba OX=3906 GN=LEB4 PE=3 SV=1;	PF00190.24	Cupin_1	Cupin
MS.gene018708	GO:0006817;GO:0016021;GO:0016787;GO:0005315;GO:001529	BP:phosphate ion transport;CC:integral component of membrane;MF:hydrolase activity;MF:inorganic phosphate transmembrane transporter activity;MF:symporter activity;	K08176	PHO84	------	------	ENOG410ZVN7	G:Carbohydrate transport and metabolism	XP_013449892.1	inorganic phosphate transporter 1-4 [Medicago truncatula]	sp|Q96303|PHT14_ARATH;	Inorganic phosphate transporter 1-4 OS=Arabidopsis thaliana OX=3702 GN=PHT1-4 PE=1 SV=1;	PF00083.26;PF07690.18	Sugar_tr;MFS_1	Sugar;Major Facilitator Superfamily
MS.gene018788	------	------	------	------	------	------	------	------	XP_039682530.1	uncharacterized protein LOC25483361 isoform X1 [Medicago truncatula]	------	------	------	------	------
MS.gene018806	GO:0016021;GO:0016020;GO:0004497;GO:0016705;GO:0020037;GO:0016709;GO:0047082;GO:000550	CC:integral component of membrane;CC:membrane;MF:monooxygenase activity;MF:oxidoreductase activity, acting on paired donors, with incorporation or reduction of molecular oxygen;MF:heme binding;MF:oxidoreductase activity, acting on paired donors, with incorporation or reduction of molecular oxygen, NA;MF:3,9-dihydroxypterocarpan 6a-monooxygenase activity;MF:iron ion binding;	K24188	CYP93A	------	------	COG2124	Q:Secondary metabolites biosynthesis, transport and catabolism	KEH16482.1	cytochrome P450 family protein [Medicago truncatula]	sp|Q42798|C93A1_SOYBN;	3,9-dihydroxypterocarpan 6A-monooxygenase OS=Glycine max OX=3847 GN=CYP93A1 PE=1 SV=1;	PF00067.24	p450	Cytochrome P450
MS.gene018809	GO:0016021;GO:0016020;GO:0004497;GO:0016705;GO:0020037;GO:0016709;GO:0047082;GO:000550	CC:integral component of membrane;CC:membrane;MF:monooxygenase activity;MF:oxidoreductase activity, acting on paired donors, with incorporation or reduction of molecular oxygen;MF:heme binding;MF:oxidoreductase activity, acting on paired donors, with incorporation or reduction of molecular oxygen, NA;MF:3,9-dihydroxypterocarpan 6a-monooxygenase activity;MF:iron ion binding;	K24188	CYP93A	------	------	COG2124	Q:Secondary metabolites biosynthesis, transport and catabolism	XP_013442456.1	3,9-dihydroxypterocarpan 6A-monooxygenase [Medicago truncatula]	sp|O81973|C93A3_SOYBN;	Cytochrome P450 93A3 OS=Glycine max OX=3847 GN=CYP93A3 PE=2 SV=1;	PF00067.24	p450	Cytochrome P450
MS.gene018810	GO:0016021;GO:0016020;GO:0004497;GO:0016705;GO:0020037;GO:0016709;GO:0047082;GO:000550	CC:integral component of membrane;CC:membrane;MF:monooxygenase activity;MF:oxidoreductase activity, acting on paired donors, with incorporation or reduction of molecular oxygen;MF:heme binding;MF:oxidoreductase activity, acting on paired donors, with incorporation or reduction of molecular oxygen, NA;MF:3,9-dihydroxypterocarpan 6a-monooxygenase activity;MF:iron ion binding;	K24188	CYP93A	------	------	COG2124	Q:Secondary metabolites biosynthesis, transport and catabolism	XP_013442455.2	3,9-dihydroxypterocarpan 6A-monooxygenase [Medicago truncatula]	sp|Q42798|C93A1_SOYBN;	3,9-dihydroxypterocarpan 6A-monooxygenase OS=Glycine max OX=3847 GN=CYP93A1 PE=1 SV=1;	PF00067.24	p450	Cytochrome P450
MS.gene018856	------	------	------	------	------	------	------	------	KEH33674.1	hypothetical protein MTR_3g450650 [Medicago truncatula]	------	------	------	------	------
MS.gene01887	GO:0016021;GO:0009506;GO:000588	CC:integral component of membrane;CC:plasmodesma;CC:plasma membrane;	------	------	------	------	ENOG410YBW4	S:Function unknown	KEH36841.1	hypothetical protein MTR_2g022990 [Medicago truncatula]	sp|Q8GUI4|UGPI6_ARATH;	Uncharacterized GPI-anchored protein At1g61900 OS=Arabidopsis thaliana OX=3702 GN=At1g61900 PE=2 SV=1;	PF19160.2	SPARK	SPARK
MS.gene018874	GO:0005975;GO:0003824;GO:0047268;GO:001675	BP:carbohydrate metabolic process;MF:catalytic activity;MF:galactinol-raffinose galactosyltransferase activity;MF:transferase activity, transferring glycosyl groups;	K06617	E2.4.1.82	map00052	Galactose metabolism	ENOG410YBU9	S:Function unknown	XP_039691233.1	probable galactinol--sucrose galactosyltransferase 2 isoform X2 [Medicago truncatula]	sp|Q94A08|RFS2_ARATH;	Probable galactinol--sucrose galactosyltransferase 2 OS=Arabidopsis thaliana OX=3702 GN=RFS2 PE=2 SV=2;	PF05691.14	Raffinose_syn	Raffinose synthase or seed imbibition protein Sip1
MS.gene01890	------	------	------	------	------	------	ENOG410YUXP	S:Function unknown	XP_013462812.1	uncharacterized protein LOC25486147 [Medicago truncatula]	------	------	PF04520.15	Senescence_reg	Senescence regulator
MS.gene018904	GO:0006355;GO:000367	BP:regulation of transcription, DNA-templated;MF:DNA binding;	------	------	------	------	ENOG410Y9QZ	S:Function unknown	PNX74452.1	NAC domain-containing protein [Trifolium pratense]	sp|Q9FLJ2|NC100_ARATH;	NAC domain-containing protein 100 OS=Arabidopsis thaliana OX=3702 GN=NAC100 PE=2 SV=1;	------	------	------
MS.gene018970	GO:0051321;GO:0000724;GO:0006289;GO:0006268;GO:0007004;GO:0005662;GO:0043047;GO:000368	BP:meiotic cell cycle;BP:double-strand break repair via homologous recombination;BP:nucleotide-excision repair;BP:DNA unwinding involved in DNA replication;BP:telomere maintenance via telomerase;CC:DNA replication factor A complex;MF:single-stranded telomeric DNA binding;MF:damaged DNA binding;	------	------	------	------	------	------	KEH41604.1	DUF223 domain protein [Medicago truncatula]	------	------	------	------	------
MS.gene018996	GO:0009395;GO:001678	BP:phospholipid catabolic process;MF:hydrolase activity, acting on ester bonds;	K01114	plc	map00565;map00564;map00562	Ether lipid metabolism;Glycerophospholipid metabolism;Inositol phosphate metabolism	COG3511	M:Cell wall/membrane/envelope biogenesis	XP_013459470.1	non-specific phospholipase C2 isoform X1 [Medicago truncatula]	sp|O81020|NPC2_ARATH;	Non-specific phospholipase C2 OS=Arabidopsis thaliana OX=3702 GN=NPC2 PE=2 SV=1;	PF04185.16	Phosphoesterase	Phosphoesterase family
MS.gene019156	GO:0016021;GO:000578	CC:integral component of membrane;CC:endoplasmic reticulum membrane;	------	------	------	------	ENOG410XPKH	U:Intracellular trafficking, secretion, and vesicular transport	XP_013459616.1	reticulon-like protein B8 [Medicago truncatula]	sp|Q9SS37|RTNLH_ARATH;	Reticulon-like protein B8 OS=Arabidopsis thaliana OX=3702 GN=RTNLB8 PE=2 SV=1;	PF02453.19	Reticulon	Reticulon
MS.gene01917	GO:0006865;GO:0009734;GO:0005886;GO:0016021;GO:001529	BP:amino acid transport;BP:auxin-activated signaling pathway;CC:plasma membrane;CC:integral component of membrane;MF:symporter activity;	K24917	AAP	------	------	COG0814	E:Amino acid transport and metabolism	XP_013463057.1	amino acid permease 8 isoform X1 [Medicago truncatula]	sp|O80592|AAP8_ARATH;	Amino acid permease 8 OS=Arabidopsis thaliana OX=3702 GN=AAP8 PE=1 SV=1;	PF01490.20	Aa_trans	Transmembrane amino acid transporter protein
MS.gene019183	GO:0009636;GO:0006749;GO:0005737;GO:0005829;GO:0004364;GO:004329	BP:response to toxic substance;BP:glutathione metabolic process;CC:cytoplasm;CC:cytosol;MF:glutathione transferase activity;MF:glutathione binding;	K00799	GST, gst	map00480	Glutathione metabolism	COG0625	O:Posttranslational modification, protein turnover, chaperones	XP_013459656.1	glutathione S-transferase F9 [Medicago truncatula]	sp|O80852|GSTF9_ARATH;	Glutathione S-transferase F9 OS=Arabidopsis thaliana OX=3702 GN=GSTF9 PE=1 SV=1;	PF00043.27;PF02798.22;PF13417.8;PF13409.8;PF14497.8;PF13410.8	GST_C;GST_N;GST_N_3;GST_N_2;GST_C_3;GST_C_2	Glutathione S-transferase, C-terminal domain;Glutathione S-transferase, N-terminal domain;Glutathione S-transferase, N-terminal domain;Glutathione S-transferase, N-terminal domain;Glutathione S-transferase, C-terminal domain;Glutathione S-transferase, C-terminal domain
MS.gene019186	GO:000419	MF:aspartic-type endopeptidase activity;	K22683	APF2	------	------	ENOG410XNV7	O:Posttranslational modification, protein turnover, chaperones	XP_013459521.1	aspartic proteinase nepenthesin-2 [Medicago truncatula]	sp|Q9LNJ3|APF2_ARATH;	Aspartyl protease family protein 2 OS=Arabidopsis thaliana OX=3702 GN=APF2 PE=2 SV=1;	PF14543.8;PF14541.8;PF00026.25	TAXi_N;TAXi_C;Asp	Xylanase inhibitor N-terminal;Xylanase inhibitor C-terminal;Eukaryotic aspartyl protease
MS.gene019221	GO:0005986;GO:0046524;GO:001615	BP:sucrose biosynthetic process;MF:sucrose-phosphate synthase activity;MF:sucrose synthase activity;	K00696	E2.4.1.14	map00500	Starch and sucrose metabolism	COG0438	M:Cell wall/membrane/envelope biogenesis	XP_003599818.2	probable sucrose-phosphate synthase 2 [Medicago truncatula]	sp|O04933|SPSA2_CRAPL;	Probable sucrose-phosphate synthase 2 OS=Craterostigma plantagineum OX=4153 GN=SPS2 PE=2 SV=1;	PF00534.22;PF05116.15;PF13692.8;PF00862.21;PF13579.8;PF13439.8	Glycos_transf_1;S6PP;Glyco_trans_1_4;Sucrose_synth;Glyco_trans_4_4;Glyco_transf_4	Glycosyl transferases group 1;Sucrose-6F-phosphate phosphohydrolase;Glycosyl transferases group 1;Sucrose synthase;Glycosyl transferase 4-like domain;Glycosyltransferase Family 4
MS.gene019310	GO:0006750;GO:0009507;GO:0004357;GO:000552	BP:glutathione biosynthetic process;CC:chloroplast;MF:glutamate-cysteine ligase activity;MF:ATP binding;	K01919	gshA	map00270;map00480;map01240	Cysteine and methionine metabolism;Glutathione metabolism;Biosynthesis of cofactors	COG3572	H:Coenzyme transport and metabolism	XP_003611086.3	glutamate--cysteine ligase, chloroplastic-like [Medicago truncatula]	sp|Q1W2L8|GSH1_TOBAC;	Glutamate--cysteine ligase, chloroplastic OS=Nicotiana tabacum OX=4097 GN=GSH1 PE=2 SV=2;	PF04107.15	GCS2	Glutamate-cysteine ligase family
MS.gene019319	GO:0016021;GO:000837	CC:integral component of membrane;MF:acetylglucosaminyltransferase activity;	------	------	------	------	ENOG410YRJG	S:Function unknown	XP_003611069.2	uncharacterized protein LOC11436775 [Medicago truncatula]	------	------	PF04646.14;PF02434.18	DUF604;Fringe	Protein of unknown function, DUF604;Fringe-like
MS.gene019341	GO:0005768;GO:0005794;GO:0003924;GO:000552	CC:endosome;CC:Golgi apparatus;MF:GTPase activity;MF:GTP binding;	K07904	RAB11A	map04144	Endocytosis	COG1100	S:Function unknown	XP_013445031.1	ras-related protein RABA4c [Medicago truncatula]	sp|Q9FE79|RAA4C_ARATH;	Ras-related protein RABA4c OS=Arabidopsis thaliana OX=3702 GN=RABA4C PE=2 SV=1;	PF00071.24;PF08477.15;PF00025.23;PF01926.25;PF03193.18	Ras;Roc;Arf;MMR_HSR1;RsgA_GTPase	Ras family;Ras of Complex, Roc, domain of DAPkinase;ADP-ribosylation factor family;50S ribosome-binding GTPase;RsgA GTPase
MS.gene019364	GO:0009089;GO:0019877;GO:000884	BP:lysine biosynthetic process via diaminopimelate;BP:diaminopimelate biosynthetic process;MF:4-hydroxy-tetrahydrodipicolinate synthase;	K01714	dapA	map00300;map00261	Lysine biosynthesis;Monobactam biosynthesis	COG0329	E:Amino acid transport and metabolism	XP_013445007.2	4-hydroxy-tetrahydrodipicolinate synthase, chloroplastic isoform X1 [Medicago truncatula]	sp|Q42948|DAPA_TOBAC;	4-hydroxy-tetrahydrodipicolinate synthase, chloroplastic OS=Nicotiana tabacum OX=4097 GN=DHPS1 PE=2 SV=1;	PF00701.24	DHDPS	Dihydrodipicolinate synthetase family
MS.gene019381	GO:0004523;GO:000367	MF:RNA-DNA hybrid ribonuclease activity;MF:nucleic acid binding;	------	------	------	------	------	------	XP_025703475.1	uncharacterized protein LOC112805291 [Arachis hypogaea]	------	------	------	------	------
MS.gene019432	GO:001602	CC:integral component of membrane;	------	------	------	------	ENOG410Z8I0	S:Function unknown	XP_013444960.1	uncharacterized protein LOC25500969 [Medicago truncatula]	------	------	PF01476.22	LysM	LysM domain
MS.gene019495	------	------	------	------	------	------	ENOG410ZAK5	S:Function unknown	XP_013444918.1	BON1-associated protein 2 [Medicago truncatula]	sp|Q58FX0|BAP2_ARATH;	BON1-associated protein 2 OS=Arabidopsis thaliana OX=3702 GN=BAP2 PE=1 SV=1;	PF00168.32	C2	C2 domain
MS.gene019499	------	------	------	------	------	------	ENOG410ZCTQ	S:Function unknown	XP_013444909.1	BON1-associated protein 2 [Medicago truncatula]	sp|Q58FX0|BAP2_ARATH;	BON1-associated protein 2 OS=Arabidopsis thaliana OX=3702 GN=BAP2 PE=1 SV=1;	PF00168.32	C2	C2 domain
MS.gene019536	GO:0016021;GO:0016020;GO:001649	CC:integral component of membrane;CC:membrane;MF:oxidoreductase activity;	K15095	E1.1.1.208	map00902	Monoterpenoid biosynthesis	COG1028	S:Function unknown	XP_003627599.1	(+)-neomenthol dehydrogenase [Medicago truncatula]	sp|Q9M2E2|SDR1_ARATH;	;	PF00106.27;PF13561.8;PF08659.12;PF01370.23	adh_short;adh_short_C2;KR;Epimerase	short chain dehydrogenase;Enoyl;KR domain;NAD dependent epimerase/dehydratase family
MS.gene019537	GO:0016021;GO:0016020;GO:001649	CC:integral component of membrane;CC:membrane;MF:oxidoreductase activity;	K15095	E1.1.1.208	map00902	Monoterpenoid biosynthesis	COG1028	S:Function unknown	XP_039684355.1	(+)-neomenthol dehydrogenase [Medicago truncatula]	sp|Q9M2E2|SDR1_ARATH;	;	PF00106.27;PF13561.8;PF08659.12;PF01370.23	adh_short;adh_short_C2;KR;Epimerase	short chain dehydrogenase;Enoyl;KR domain;NAD dependent epimerase/dehydratase family
MS.gene019539	GO:001602	CC:integral component of membrane;	------	------	------	------	------	------	XP_039684018.1	uncharacterized protein LOC112417535 [Medicago truncatula]	------	------	------	------	------
MS.gene01958	GO:001602	CC:integral component of membrane;	------	------	------	------	ENOG410XRQQ;ENOG410XS5D	S:Function unknown;	XP_003594332.2	C2 and GRAM domain-containing protein At1g03370 [Medicago truncatula]	sp|Q9ZVT9|C2GR1_ARATH;	C2 and GRAM domain-containing protein At1g03370 OS=Arabidopsis thaliana OX=3702 GN=At1g03370 PE=2 SV=4;	PF16016.7;PF00168.32;PF02893.22	VASt;C2;GRAM	VAD1 Analog of StAR-related lipid transfer domain;C2 domain;GRAM domain
MS.gene019650	GO:0016021;GO:0004497;GO:0070330;GO:0020037;GO:0016705;GO:000550	CC:integral component of membrane;MF:monooxygenase activity;MF:aromatase activity;MF:heme binding;MF:oxidoreductase activity, acting on paired donors, with incorporation or reduction of molecular oxygen;MF:iron ion binding;	K15398	CYP86A4S	map00073	Cutin, suberine and wax biosynthesis	COG2124	Q:Secondary metabolites biosynthesis, transport and catabolism	XP_003627566.1	cytochrome P450 86A8 [Medicago truncatula]	sp|O23066|C86A2_ARATH;	Cytochrome P450 86A2 OS=Arabidopsis thaliana OX=3702 GN=CYP86A2 PE=1 SV=1;	PF00067.24	p450	Cytochrome P450
MS.gene019673	GO:0005975;GO:0005618;GO:0047911;GO:000465	BP:carbohydrate metabolic process;CC:cell wall;MF:galacturan 1,4-alpha-galacturonidase activity;MF:polygalacturonase activity;	------	------	------	------	COG5434	M:Cell wall/membrane/envelope biogenesis	XP_013444790.1	probable polygalacturonase [Medicago truncatula]	sp|A7PZL3|PGLR_VITVI;	Probable polygalacturonase OS=Vitis vinifera OX=29760 GN=GSVIVT00026920001 PE=1 SV=1;	PF00295.19;PF12708.9;PF13229.8	Glyco_hydro_28;Pectate_lyase_3;Beta_helix	Glycosyl hydrolases family 28;Pectate lyase superfamily protein;Right handed beta helix region
MS.gene01968	GO:004687	MF:metal ion binding;	------	------	------	------	ENOG410Z7HP	S:Function unknown	XP_003594348.1	heavy metal-associated isoprenylated plant protein 47 [Medicago truncatula]	sp|F2VYU4|PIK1_ORYSJ;	Disease resistance protein Pik-1 OS=Oryza sativa subsp. japonica OX=39947 GN=PIK-1 PE=1 SV=1;	PF00403.28	HMA	Heavy-metal-associated domain
MS.gene019702	GO:0009269;GO:000582	BP:response to desiccation;CC:cytosol;	------	------	------	------	ENOG4111PUK	S:Function unknown	PNX96087.1	seed maturation protein PM22 [Trifolium pratense]	sp|P46519|LEA14_SOYBN;	Desiccation protectant protein Lea14 homolog OS=Glycine max OX=3847 PE=2 SV=1;	PF03168.15	LEA_2	Late embryogenesis abundant protein
MS.gene019749	GO:001602	CC:integral component of membrane;	------	------	------	------	ENOG410YFZ5	S:Function unknown	XP_039691030.1	protein ROH1-like [Medicago truncatula]	sp|Q9CAK4|ROH1_ARATH;	Protein ROH1 OS=Arabidopsis thaliana OX=3702 GN=ROH1 PE=1 SV=1;	PF05633.13;PF05055.14	BPS1;DUF677	Protein BYPASS1-related;Protein of unknown function
MS.gene019752	GO:0016021;GO:0046872;GO:000524	CC:integral component of membrane;MF:metal ion binding;MF:voltage-gated potassium channel activity;	------	------	------	------	ENOG410XT5Q	S:Function unknown	AES99203.2	PHD finger protein MALE meiocyte DEATH protein [Medicago truncatula]	sp|Q7X6Y7|MMD1_ARATH;	PHD finger protein MALE MEIOCYTE DEATH 1 OS=Arabidopsis thaliana OX=3702 GN=MMD1 PE=2 SV=1;	------	------	------
MS.gene019784	GO:0000956;GO:0006397;GO:0005634;GO:0004534;GO:0003723;GO:0003676;GO:000827	BP:nuclear-transcribed mRNA catabolic process;BP:mRNA processing;CC:nucleus;MF:5'-3' exoribonuclease activity;MF:RNA binding;MF:nucleic acid binding;MF:zinc ion binding;	------	------	------	------	COG5049;COG5049;COG5049	A:RNA processing and modification;D:Cell cycle control, cell division, chromosome partitioning;L:Replication, recombination and repair	XP_024631199.1	5'-3' exoribonuclease 3 isoform X1 [Medicago truncatula]	sp|Q9FQ03|XRN3_ARATH;	5'-3' exoribonuclease 3 OS=Arabidopsis thaliana OX=3702 GN=XRN3 PE=1 SV=1;	PF17846.3;PF03159.20	XRN_M;XRN_N	Xrn1 helical domain;XRN 5'-3' exonuclease N-terminus
MS.gene019786	GO:001649	MF:oxidoreductase activity;	------	------	------	------	COG1028	S:Function unknown	KEH25863.1	enoyl-(acyl carrier) reductase [Medicago truncatula]	sp|Q94K41|SDR3B_ARATH;	Short-chain dehydrogenase reductase 3b OS=Arabidopsis thaliana OX=3702 GN=SDR3b PE=2 SV=1;	PF13561.8;PF00106.27;PF08659.12;PF01370.23	adh_short_C2;adh_short;KR;Epimerase	Enoyl;short chain dehydrogenase;KR domain;NAD dependent epimerase/dehydratase family
MS.gene019864	GO:0046872;GO:0008270;GO:000367	MF:metal ion binding;MF:zinc ion binding;MF:nucleic acid binding;	------	------	------	------	ENOG410YT9P;ENOG410YPDY	S:Function unknown;	XP_024641400.2	uncharacterized protein LOC112422540 [Medicago truncatula]	------	------	PF00628.31	PHD	PHD-finger
MS.gene019909	GO:0006629;GO:0016042;GO:0004806;GO:001678	BP:lipid metabolic process;BP:lipid catabolic process;MF:triglyceride lipase activity;MF:hydrolase activity, acting on ester bonds;	K01052	LIPA	map00100	Steroid biosynthesis	COG0596	S:Function unknown	XP_039682847.1	triacylglycerol lipase 2 [Medicago truncatula]	sp|Q67ZU1|LIP2_ARATH;	Triacylglycerol lipase 2 OS=Arabidopsis thaliana OX=3702 GN=LIP2 PE=2 SV=1;	PF04083.18;PF00561.22	Abhydro_lipase;Abhydrolase_1	Partial alpha/beta-hydrolase lipase region;alpha/beta hydrolase fold
MS.gene01993	GO:000419	MF:aspartic-type endopeptidase activity;	------	------	------	------	ENOG410XNV7	O:Posttranslational modification, protein turnover, chaperones	XP_003594399.1	aspartyl protease family protein At5g10770 isoform X2 [Medicago truncatula]	sp|Q8S9J6|ASPA_ARATH;	Aspartyl protease family protein At5g10770 OS=Arabidopsis thaliana OX=3702 GN=At5g10770 PE=2 SV=1;	PF14543.8;PF14541.8;PF00026.25	TAXi_N;TAXi_C;Asp	Xylanase inhibitor N-terminal;Xylanase inhibitor C-terminal;Eukaryotic aspartyl protease
MS.gene020141	------	------	K10581	UBE2O	map04120	Ubiquitin mediated proteolysis	COG5078;ENOG410XP8C	O:Posttranslational modification, protein turnover, chaperones;	XP_039684365.1	opioid growth factor receptor-like [Medicago truncatula]	------	------	PF15140.8	DUF4573	Domain of unknown function
MS.gene020174	GO:0016301;GO:000367	MF:kinase activity;MF:DNA binding;	------	------	------	------	ENOG410XPG4	S:Function unknown	XP_003626859.1	uncharacterized protein LOC11421221 [Medicago truncatula]	sp|F4JTS8|NOV_ARATH;	Protein NO VEIN OS=Arabidopsis thaliana OX=3702 GN=NOV PE=1 SV=1;	PF13589.8	HATPase_c_3	Histidine kinase-, DNA gyrase B-, and HSP90-like ATPase
MS.gene020209	GO:0016925;GO:0005634;GO:0031386;GO:004438	BP:protein sumoylation;CC:nucleus;MF:protein tag;MF:ubiquitin-like protein ligase binding;	------	------	------	------	COG5227	O:Posttranslational modification, protein turnover, chaperones	XP_013444037.1	NFATC2-interacting protein [Medicago truncatula]	sp|Q9FLP6|SUMO2_ARATH;	Small ubiquitin-related modifier 2 OS=Arabidopsis thaliana OX=3702 GN=SUMO2 PE=1 SV=1;	PF11976.10;PF00240.25	Rad60-SLD;ubiquitin	Ubiquitin-2 like Rad60 SUMO-like;Ubiquitin family
MS.gene020226	GO:0032440;GO:001649	MF:2-alkenal reductase [NA;MF:oxidoreductase activity;	------	------	------	------	COG2130	S:Function unknown	XP_039684678.1	NADPH-dependent oxidoreductase 2-alkenal reductase-like [Medicago truncatula]	sp|Q39172|AER_ARATH;	NADPH-dependent oxidoreductase 2-alkenal reductase OS=Arabidopsis thaliana OX=3702 GN=AER PE=1 SV=1;	PF00107.28;PF16884.7;PF13602.8	ADH_zinc_N;ADH_N_2;ADH_zinc_N_2	Zinc-binding dehydrogenase;N-terminal domain of oxidoreductase;Zinc-binding dehydrogenase
MS.gene020227	GO:0016491;GO:003244	MF:oxidoreductase activity;MF:2-alkenal reductase [NA;	------	------	------	------	COG2130	S:Function unknown	XP_039684678.1	NADPH-dependent oxidoreductase 2-alkenal reductase-like [Medicago truncatula]	sp|Q39173|P2_ARATH;	NADP-dependent alkenal double bond reductase P2 OS=Arabidopsis thaliana OX=3702 GN=P2 PE=2 SV=2;	PF16884.7;PF00107.28;PF13602.8	ADH_N_2;ADH_zinc_N;ADH_zinc_N_2	N-terminal domain of oxidoreductase;Zinc-binding dehydrogenase;Zinc-binding dehydrogenase
MS.gene020287	GO:001602	CC:integral component of membrane;	K24205	TMBIM, LFG	------	------	COG0670	S:Function unknown	XP_013449797.1	protein LIFEGUARD 4 [Medicago truncatula]	sp|Q9SA63|LFG4_ARATH;	Protein LIFEGUARD 4 OS=Arabidopsis thaliana OX=3702 GN=LFG4 PE=2 SV=1;	PF01027.22	Bax1-I	Inhibitor of apoptosis-promoting Bax1
MS.gene020298	GO:000823	MF:cysteine-type peptidase activity;	------	------	------	------	------	------	KEH16233.1	Ulp1 protease family, carboxy-terminal domain protein [Medicago truncatula]	------	------	PF02902.21	Peptidase_C48	Ulp1 protease family, C-terminal catalytic domain
MS.gene020308	GO:005151	BP:regulation of monopolar cell growth;	------	------	------	------	ENOG410YFY6	S:Function unknown	XP_013449812.1	protein LONGIFOLIA 1 [Medicago truncatula]	sp|Q9LF24|LNG1_ARATH;	Protein LONGIFOLIA 1 OS=Arabidopsis thaliana OX=3702 GN=LNG1 PE=1 SV=1;	PF14309.8	DUF4378	Domain of unknown function
MS.gene020311	------	------	------	------	------	------	ENOG4111S35	S:Function unknown	XP_013449816.1	uncharacterized protein LOC25499188 [Medicago truncatula]	------	------	PF04720.14	PDDEXK_6	PDDEXK-like family of unknown function
MS.gene020347	GO:0008612;GO:0019135;GO:0046872;GO:001649	BP:peptidyl-lysine modification to peptidyl-hypusine;MF:deoxyhypusine monooxygenase activity;MF:metal ion binding;MF:oxidoreductase activity;	K06072	DOHH	------	------	COG1413	C:Energy production and conversion	XP_013449858.1	deoxyhypusine hydroxylase [Medicago truncatula]	sp|Q94JW0|DOHH_ARATH;	Deoxyhypusine hydroxylase OS=Arabidopsis thaliana OX=3702 GN=At3g58180 PE=1 SV=1;	PF13646.8;PF03130.18	HEAT_2;HEAT_PBS	HEAT repeats;PBS lyase HEAT-like repeat
MS.gene020371	GO:0000326;GO:0005783;GO:004573	CC:protein storage vacuole;CC:endoplasmic reticulum;MF:nutrient reservoir activity;	------	------	------	------	ENOG410YATH	S:Function unknown	XP_013449900.1	legumin J [Medicago truncatula]	sp|P05692|LEGJ_PEA;	Legumin J OS=Pisum sativum OX=3888 GN=LEGJ PE=1 SV=1;	PF00190.24;PF07883.13	Cupin_1;Cupin_2	Cupin;Cupin domain
MS.gene020373	GO:004573	MF:nutrient reservoir activity;	------	------	------	------	ENOG410YATH	S:Function unknown	RHN48213.1	putative 11-S seed storage protein, plant [Medicago truncatula]	sp|P02857|LEGA_PEA;	Legumin A OS=Pisum sativum OX=3888 GN=LEGA PE=1 SV=1;	PF00190.24;PF07883.13	Cupin_1;Cupin_2	Cupin;Cupin domain
MS.gene020374	GO:004573	MF:nutrient reservoir activity;	------	------	------	------	ENOG410YATH	S:Function unknown	RHN48213.1	putative 11-S seed storage protein, plant [Medicago truncatula]	sp|P02857|LEGA_PEA;	Legumin A OS=Pisum sativum OX=3888 GN=LEGA PE=1 SV=1;	PF00190.24;PF07883.13	Cupin_1;Cupin_2	Cupin;Cupin domain
MS.gene020534	GO:0015074;GO:0003964;GO:000367	BP:DNA integration;MF:RNA-directed DNA polymerase activity;MF:nucleic acid binding;	------	------	------	------	COG2801	L:Replication, recombination and repair	RHN75389.1	putative RNA-directed DNA polymerase [Medicago truncatula]	sp|Q94HW2|POLR1_ARATH;	Retrovirus-related Pol polyprotein from transposon RE1 OS=Arabidopsis thaliana OX=3702 GN=RE1 PE=2 SV=1;	PF14223.8;PF14244.8	Retrotran_gag_2;Retrotran_gag_3	gag-polypeptide of LTR copia-type;gag-polypeptide of LTR copia-type
MS.gene020547	GO:0030388;GO:0006096;GO:0005829;GO:000433	BP:fructose 1,6-bisphosphate metabolic process;BP:glycolytic process;CC:cytosol;MF:fructose-bisphosphate aldolase activity;	K01623	ALDO	map00010;map00030;map00051;map00710	Glycolysis / Gluconeogenesis;Pentose phosphate pathway;Fructose and mannose metabolism;Carbon fixation in photosynthetic organisms	COG3588	G:Carbohydrate transport and metabolism	XP_039683373.1	fructose-bisphosphate aldolase 6, cytosolic [Medicago truncatula]	sp|Q9SJQ9|ALFC6_ARATH;	Fructose-bisphosphate aldolase 6, cytosolic OS=Arabidopsis thaliana OX=3702 GN=FBA6 PE=1 SV=1;	PF00274.21	Glycolytic	Fructose-bisphosphate aldolase class-I
MS.gene020565	------	------	------	------	------	------	ENOG410YT9R	S:Function unknown	XP_013450080.1	uncharacterized protein LOC25499380 [Medicago truncatula]	------	------	------	------	------
MS.gene020581	------	------	------	------	------	------	ENOG410XTQ6	S:Function unknown	XP_013450055.1	late embryogenesis abundant protein ECP63 [Medicago truncatula]	sp|P20075|LEAD8_DAUCA;	Embryonic protein DC-8 OS=Daucus carota OX=4039 PE=3 SV=1;	PF02987.18	LEA_4	Late embryogenesis abundant protein
MS.gene020650	GO:0071555;GO:0005794;GO:0016021;GO:0000139;GO:0047259;GO:0051753;GO:001675	BP:cell wall organization;CC:Golgi apparatus;CC:integral component of membrane;CC:Golgi membrane;MF:glucomannan 4-beta-mannosyltransferase activity;MF:mannan synthase activity;MF:transferase activity, transferring glycosyl groups;	K13680	CSLA	------	------	COG1215	M:Cell wall/membrane/envelope biogenesis	XP_013450004.1	glucomannan 4-beta-mannosyltransferase 1 [Medicago truncatula]	sp|Q6UDF0|CSLA1_CYATE;	Glucomannan 4-beta-mannosyltransferase 1 OS=Cyamopsis tetragonoloba OX=3832 GN=ManS PE=1 SV=1;	PF13632.8;PF13641.8;PF00535.28;PF13506.8	Glyco_trans_2_3;Glyco_tranf_2_3;Glycos_transf_2;Glyco_transf_21	Glycosyl transferase family group 2;Glycosyltransferase like family 2;Glycosyl transferase family 2;Glycosyl transferase family 21
MS.gene020669	GO:0006071;GO:0006629;GO:000888	BP:glycerol metabolic process;BP:lipid metabolic process;MF:glycerophosphodiester phosphodiesterase activity;	------	------	------	------	COG0584	C:Energy production and conversion	XP_003617676.1	glycerophosphodiester phosphodiesterase GDPDL3 [Medicago truncatula]	sp|Q9SZ11|GPDL3_ARATH;	Glycerophosphodiester phosphodiesterase GDPDL3 OS=Arabidopsis thaliana OX=3702 GN=GDPDL3 PE=2 SV=3;	PF03009.19	GDPD	Glycerophosphoryl diester phosphodiesterase family
MS.gene020670	------	------	K06911	PIR	------	------	COG1741	S:Function unknown	XP_003617678.1	pirin-like protein [Medicago truncatula]	sp|Q9SEE4|PIRL_SOLLC;	Pirin-like protein OS=Solanum lycopersicum OX=4081 PE=2 SV=1;	PF05726.15;PF02678.18;PF07883.13	Pirin_C;Pirin;Cupin_2	Pirin C-terminal cupin domain;Pirin;Cupin domain
MS.gene020677	------	------	------	------	------	------	ENOG41116PJ	S:Function unknown	AET00640.2	DUF239 domain protein [Medicago truncatula]	------	------	PF03080.17;PF14365.8	Neprosin;Neprosin_AP	Neprosin;Neprosin activation peptide
MS.gene020678	GO:0006355;GO:0051301;GO:0005737;GO:000563	BP:regulation of transcription, DNA-templated;BP:cell division;CC:cytoplasm;CC:nucleus;	K23408	CDCA7, JPO1	------	------	ENOG410XQV7	D:Cell cycle control, cell division, chromosome partitioning	XP_003608058.1	cell division cycle-associated protein 7 [Medicago truncatula]	sp|Q922M5|CDA7L_MOUSE;	Cell division cycle-associated 7-like protein OS=Mus musculus OX=10090 GN=Cdca7l PE=1 SV=1;	PF10497.11	zf-4CXXC_R1	Zinc-finger domain of monoamine-oxidase A repressor R1
MS.gene020680	GO:0045039;GO:0045036;GO:0042721;GO:0009941;GO:0016021;GO:000832	BP:protein import into mitochondrial inner membrane;BP:protein targeting to chloroplast;CC:mitochondrial inner membrane protein insertion complex;CC:chloroplast envelope;CC:integral component of membrane;MF:protein transmembrane transporter activity;	K17790	TIM22	------	------	COG5596	O:Posttranslational modification, protein turnover, chaperones	XP_003617683.1	chloroplastic import inner membrane translocase subunit TIM22-2 [Medicago truncatula]	sp|Q94EH2|TI222_ARATH;	Chloroplastic import inner membrane translocase subunit TIM22-2 OS=Arabidopsis thaliana OX=3702 GN=TIM22-2 PE=1 SV=1;	PF02466.21	Tim17	Tim17/Tim22/Tim23/Pmp24 family
MS.gene020681	GO:0007018;GO:0005871;GO:0005874;GO:0008574;GO:1990939;GO:0008017;GO:0003777;GO:0016887;GO:000552	BP:microtubule-based movement;CC:kinesin complex;CC:microtubule;MF:ATP-dependent microtubule motor activity, plus-end-directed;MF:ATP-dependent microtubule motor activity;MF:microtubule binding;MF:microtubule motor activity;MF:ATPase activity;MF:ATP binding;	K10400	KIF15	------	------	COG5059	Z:Cytoskeleton	XP_003617685.1	kinesin-like protein KIN-12F [Medicago truncatula]	sp|F4JDI6|KN12F_ARATH;	Kinesin-like protein KIN-12F OS=Arabidopsis thaliana OX=3702 GN=KIN12F PE=3 SV=1;	PF00225.25;PF16796.7	Kinesin;Microtub_bd	Kinesin motor domain;Microtubule binding
MS.gene020719	GO:0008643;GO:0016021;GO:002285	BP:carbohydrate transport;CC:integral component of membrane;MF:transmembrane transporter activity;	K24193	STP	------	------	ENOG410XNQK	G:Carbohydrate transport and metabolism	XP_003617723.1	sugar transport protein 7 [Medicago truncatula]	sp|O04249|STP7_ARATH;	Sugar transport protein 7 OS=Arabidopsis thaliana OX=3702 GN=STP7 PE=1 SV=1;	------	------	------
MS.gene020726	GO:0055085;GO:0000325;GO:0016021;GO:0016020;GO:0005774;GO:0042626;GO:000552	BP:transmembrane transport;CC:plant-type vacuole;CC:integral component of membrane;CC:membrane;CC:vacuolar membrane;MF:ATPase activity, coupled to transmembrane movement of substances;MF:ATP binding;	------	------	------	------	COG1132	V:Defense mechanisms	XP_003617730.2	ABC transporter C family member 3 [Medicago truncatula]	sp|Q9LK64|AB3C_ARATH;	ABC transporter C family member 3 OS=Arabidopsis thaliana OX=3702 GN=ABCC3 PE=1 SV=1;	PF00005.29;PF00664.25;PF00067.24;PF13555.8;PF01935.19	ABC_tran;ABC_membrane;p450;AAA_29;DUF87	ABC transporter;ABC transporter transmembrane region;Cytochrome P450;P-loop containing region of AAA domain;Helicase HerA, central domain
MS.gene020747	GO:000367	MF:DNA binding;	------	------	------	------	ENOG4111A22	S:Function unknown	XP_039690127.1	putative high mobility group B protein 11 isoform X1 [Medicago truncatula]	sp|Q9LG02|HMG11_ARATH;	Putative high mobility group B protein 11 OS=Arabidopsis thaliana OX=3702 GN=HMGB11 PE=1 SV=2;	PF01388.23;PF04690.15	ARID;YABBY	ARID/BRIGHT DNA binding domain;YABBY protein
MS.gene02077	GO:0006979;GO:0042744;GO:0005576;GO:0020037;GO:0046872;GO:000460	BP:response to oxidative stress;BP:hydrogen peroxide catabolic process;CC:extracellular region;MF:heme binding;MF:metal ion binding;MF:peroxidase activity;	K00430	E1.11.1.7	map00940	Phenylpropanoid biosynthesis	------	------	XP_003594485.1	peroxidase A2 [Medicago truncatula]	sp|Q42578|PER53_ARATH;	Peroxidase 53 OS=Arabidopsis thaliana OX=3702 GN=PER53 PE=1 SV=1;	PF00141.25	peroxidase	Peroxidase
MS.gene020797	GO:001602	CC:integral component of membrane;	------	------	------	------	------	------	XP_003617822.2	extensin-3 [Medicago truncatula]	------	------	------	------	------
MS.gene020810	GO:001602	CC:integral component of membrane;	------	------	------	------	ENOG41119F1	S:Function unknown	XP_003617835.1	uncharacterized protein LOC11442320 [Medicago truncatula]	------	------	PF10950.10	Organ_specific	Organ specific protein
MS.gene020924	GO:0016740;GO:0008270;GO:000367	MF:transferase activity;MF:zinc ion binding;MF:nucleic acid binding;	------	------	------	------	ENOG410YNN2	S:Function unknown	AFK48577.1	unknown [Medicago truncatula]	------	------	PF12874.9;PF12171.10;PF12756.9;PF11931.10	zf-met;zf-C2H2_jaz;zf-C2H2_2;SF3a60_Prp9_C	Zinc-finger of C2H2 type;Zinc-finger double-stranded RNA-binding;C2H2 type zinc-finger;SF3a60/Prp9 C-terminal
MS.gene020949	GO:0007030;GO:0006888;GO:0006886;GO:0005794;GO:0005783;GO:0005793;GO:0016021;GO:003013	BP:Golgi organization;BP:ER to Golgi vesicle-mediated transport;BP:intracellular protein transport;CC:Golgi apparatus;CC:endoplasmic reticulum;CC:endoplasmic reticulum-Golgi intermediate compartment;CC:integral component of membrane;CC:ER to Golgi transport vesicle;	------	------	------	------	ENOG410XQCK	U:Intracellular trafficking, secretion, and vesicular transport	XP_003618034.1	transmembrane emp24 domain-containing protein p24beta2 isoform X2 [Medicago truncatula]	sp|Q9S7M9|P24B2_ARATH;	Transmembrane emp24 domain-containing protein p24beta2 OS=Arabidopsis thaliana OX=3702 GN=At3g07680 PE=1 SV=1;	PF01105.26	EMP24_GP25L	emp24/gp25L/p24 family/GOLD
MS.gene021041	GO:0015031;GO:0006887;GO:000014	BP:protein transport;BP:exocytosis;CC:exocyst;	K07195	EXOC7, EXO70	------	------	ENOG410YIGI	S:Function unknown	XP_003606598.2	exocyst complex component EXO70H1 [Medicago truncatula]	sp|Q8VY27|E70H1_ARATH;	Exocyst complex component EXO70H1 OS=Arabidopsis thaliana OX=3702 GN=EXO70H1 PE=1 SV=1;	PF03081.17	Exo70	Exo70 exocyst complex subunit
MS.gene021042	GO:0015031;GO:0006887;GO:000014	BP:protein transport;BP:exocytosis;CC:exocyst;	K07195	EXOC7, EXO70	------	------	ENOG410YIGI	S:Function unknown	XP_003606598.2	exocyst complex component EXO70H1 [Medicago truncatula]	sp|Q8VY27|E70H1_ARATH;	Exocyst complex component EXO70H1 OS=Arabidopsis thaliana OX=3702 GN=EXO70H1 PE=1 SV=1;	PF03081.17	Exo70	Exo70 exocyst complex subunit
MS.gene021051	GO:0051553;GO:0033511;GO:0016020;GO:0016021;GO:0004497;GO:0020037;GO:0016709;GO:0016705;GO:0005506;GO:001671	BP:flavone biosynthetic process;BP:luteolin biosynthetic process;CC:membrane;CC:integral component of membrane;MF:monooxygenase activity;MF:heme binding;MF:oxidoreductase activity, acting on paired donors, with incorporation or reduction of molecular oxygen, NA;MF:oxidoreductase activity, acting on paired donors, with incorporation or reduction of molecular oxygen;MF:iron ion binding;MF:oxidoredu…	K23179	CYP93B2_16	map00943;map00941	Isoflavonoid biosynthesis;Flavonoid biosynthesis	COG2124	Q:Secondary metabolites biosynthesis, transport and catabolism	XP_013456066.2	cytochrome P450 93B16 [Medicago truncatula]	sp|E9KBR8|C9B16_SOYBN;	Cytochrome P450 93B16 OS=Glycine max OX=3847 GN=CYP93B16 PE=1 SV=1;	PF00067.24	p450	Cytochrome P450
MS.gene021095	GO:005121	MF:dioxygenase activity;	------	------	------	------	ENOG4111XKQ	S:Function unknown	XP_003606649.2	uncharacterized protein Mb0911c isoform X1 [Medicago truncatula]	------	------	PF18029.3;PF12681.9;PF00903.27	Glyoxalase_6;Glyoxalase_2;Glyoxalase	Glyoxalase-like domain;Glyoxalase-like domain;Glyoxalase/Bleomycin resistance protein/Dioxygenase superfamily
MS.gene02110	GO:0006574;GO:0009083;GO:0051287;GO:0050661;GO:000844	BP:valine catabolic process;BP:branched-chain amino acid catabolic process;MF:NAD binding;MF:NADP binding;MF:3-hydroxyisobutyrate dehydrogenase activity;	K23146	HPD1	map00280;map00640;map00410	Valine, leucine and isoleucine degradation;Propanoate metabolism;beta-Alanine metabolism	COG2084	I:Lipid transport and metabolism	XP_024633310.1	probable 3-hydroxyisobutyrate dehydrogenase, mitochondrial [Medicago truncatula]	sp|Q9SUC0|3HIDH_ARATH;	Probable 3-hydroxyisobutyrate dehydrogenase, mitochondrial OS=Arabidopsis thaliana OX=3702 GN=At4g20930 PE=1 SV=3;	PF03446.17;PF14833.8;PF02826.21;PF03807.19;PF02737.20	NAD_binding_2;NAD_binding_11;2-Hacid_dh_C;F420_oxidored;3HCDH_N	NAD binding domain of 6-phosphogluconate dehydrogenase;NAD-binding of NADP-dependent 3-hydroxyisobutyrate dehydrogenase;D-isomer specific 2-hydroxyacid dehydrogenase, NAD binding domain;NADP oxidoreductase coenzyme F420-dependent;3-hydroxyacyl-CoA dehydrogenase, NAD binding domain
MS.gene021149	GO:0016567;GO:0005737;GO:0016746;GO:0061630;GO:001687	BP:protein ubiquitination;CC:cytoplasm;MF:transferase activity, transferring acyl groups;MF:ubiquitin protein ligase activity;MF:ligase activity;	------	------	------	------	ENOG41121N2	O:Posttranslational modification, protein turnover, chaperones	XP_003606705.1	E3 ubiquitin-protein ligase RDUF2 [Medicago truncatula]	sp|Q940T5|RDUF2_ARATH;	E3 ubiquitin-protein ligase RDUF2 OS=Arabidopsis thaliana OX=3702 GN=DURF2 PE=1 SV=1;	PF06547.14;PF14369.8;PF13639.8;PF13923.8;PF17123.7;PF00097.27;PF13445.8;PF12678.9;PF14634.8	DUF1117;zinc_ribbon_9;zf-RING_2;zf-C3HC4_2;zf-RING_11;zf-C3HC4;zf-RING_UBOX;zf-rbx1;zf-RING_5	Protein of unknown function;zinc-ribbon;Ring finger domain;Zinc finger, C3HC4 type;RING-like zinc finger;Zinc finger, C3HC4 type;RING-type zinc-finger;RING-H2 zinc finger domain;zinc-RING finger domain
MS.gene021197	GO:000973	BP:response to abscisic acid;	------	------	------	------	ENOG410Z9HT;ENOG410ZG4Y	S:Function unknown;	XP_013452108.2	uncharacterized protein LOC25496346 [Medicago truncatula]	------	------	PF07918.13	CAP160	CAP160 repeat
MS.gene021339	------	------	------	------	------	------	------	------	XP_039684126.1	uncharacterized protein LOC112419483 isoform X2 [Medicago truncatula]	------	------	PF03004.16	Transposase_24	Plant transposase
MS.gene021353	GO:0046872;GO:0050590;GO:001649	MF:metal ion binding;MF:desacetoxyvindoline 4-hydroxylase activity;MF:oxidoreductase activity;	------	------	------	------	COG3491	S:Function unknown	XP_013443173.1	1-aminocyclopropane-1-carboxylate oxidase homolog 6 [Medicago truncatula]	sp|Q8H1S4|ACCH3_ARATH;	1-aminocyclopropane-1-carboxylate oxidase homolog 3 OS=Arabidopsis thaliana OX=3702 GN=At1g06650 PE=2 SV=1;	PF14226.8;PF03171.22	DIOX_N;2OG-FeII_Oxy	non-haem dioxygenase in morphine synthesis N-terminal;2OG-F
MS.gene021400	------	------	------	------	------	------	COG5184;COG5184	D:Cell cycle control, cell division, chromosome partitioning;Z:Cytoskeleton	XP_024630950.1	RCC1 and BTB domain-containing protein 2 [Medicago truncatula]	sp|Q9FN03|UVR8_ARATH;	Ultraviolet-B receptor UVR8 OS=Arabidopsis thaliana OX=3702 GN=UVR8 PE=1 SV=1;	PF00415.20;PF13540.8	RCC1;RCC1_2	Regulator of chromosome condensation;Regulator of chromosome condensation
MS.gene021402	GO:000425	MF:serine-type endopeptidase activity;	------	------	------	------	------	------	XP_003588415.1	subtilisin-like protease SBT4.3 [Medicago truncatula]	sp|Q9FIF8|SBT43_ARATH;	Subtilisin-like protease SBT4.3 OS=Arabidopsis thaliana OX=3702 GN=SBT4.3 PE=3 SV=1;	PF00082.24;PF17766.3;PF05922.18	Peptidase_S8;fn3_6;Inhibitor_I9	Subtilase family;Fibronectin type-III domain;Peptidase inhibitor I9
MS.gene021403	GO:000425	MF:serine-type endopeptidase activity;	------	------	------	------	COG1404	O:Posttranslational modification, protein turnover, chaperones	XP_039687557.1	subtilisin-like protease SBT4.4 isoform X2 [Medicago truncatula]	sp|Q9FIF8|SBT43_ARATH;	Subtilisin-like protease SBT4.3 OS=Arabidopsis thaliana OX=3702 GN=SBT4.3 PE=3 SV=1;	PF00082.24;PF17766.3;PF05922.18	Peptidase_S8;fn3_6;Inhibitor_I9	Subtilase family;Fibronectin type-III domain;Peptidase inhibitor I9
MS.gene021415	------	------	------	------	------	------	------	------	XP_013466253.1	F-box protein SKIP23 [Medicago truncatula]	sp|Q3EBZ2|SKI23_ARATH;	F-box protein SKIP23 OS=Arabidopsis thaliana OX=3702 GN=SKIP23 PE=1 SV=1;	PF03478.20	DUF295	Protein of unknown function
MS.gene021416	GO:000716	BP:signal transduction;	------	------	------	------	------	------	XP_003588439.2	F-box protein SKIP23 [Medicago truncatula]	sp|Q3EBZ2|SKI23_ARATH;	F-box protein SKIP23 OS=Arabidopsis thaliana OX=3702 GN=SKIP23 PE=1 SV=1;	PF03478.20	DUF295	Protein of unknown function
MS.gene021452	GO:001630	MF:kinase activity;	K23113	SMCHD1	------	------	ENOG410ZHRW	S:Function unknown	XP_024632005.2	structural maintenance of chromosomes flexible hinge domain-containing protein GMI1 isoform X2 [Medicago truncatula]	sp|F4KFS5|GMI1_ARATH;	Structural maintenance of chromosomes flexible hinge domain-containing protein GMI1 OS=Arabidopsis thaliana OX=3702 GN=GMI1 PE=2 SV=1;	PF13589.8	HATPase_c_3	Histidine kinase-, DNA gyrase B-, and HSP90-like ATPase
MS.gene021454	GO:001630	MF:kinase activity;	K23113	SMCHD1	------	------	ENOG410ZHRW	S:Function unknown	XP_024638060.1	structural maintenance of chromosomes flexible hinge domain-containing protein GMI1 isoform X1 [Medicago truncatula]	sp|F4KFS5|GMI1_ARATH;	Structural maintenance of chromosomes flexible hinge domain-containing protein GMI1 OS=Arabidopsis thaliana OX=3702 GN=GMI1 PE=2 SV=1;	PF13589.8	HATPase_c_3	Histidine kinase-, DNA gyrase B-, and HSP90-like ATPase
MS.gene021475	------	------	------	------	------	------	ENOG411184D;ENOG410YDUK	S:Function unknown;	XP_024632146.2	BURP domain-containing protein 3 [Medicago truncatula]	sp|Q08298|RD22_ARATH;	BURP domain protein RD22 OS=Arabidopsis thaliana OX=3702 GN=RD22 PE=2 SV=1;	PF03181.17	BURP	BURP domain
MS.gene021476	------	------	------	------	------	------	ENOG411184D;ENOG410YDUK	S:Function unknown;	XP_039687687.1	BURP domain protein RD22 [Medicago truncatula]	sp|Q08298|RD22_ARATH;	BURP domain protein RD22 OS=Arabidopsis thaliana OX=3702 GN=RD22 PE=2 SV=1;	PF03181.17	BURP	BURP domain
MS.gene021547	------	------	------	------	------	------	ENOG4110Z5V	S:Function unknown	GAU11169.1	hypothetical protein TSUD_197930 [Trifolium subterraneum]	------	------	------	------	------
MS.gene021560	GO:000551	MF:calmodulin binding;	------	------	------	------	ENOG411158U;ENOG410Z4B5	S:Function unknown;	XP_003588657.1	myb-like protein X [Medicago truncatula]	------	------	PF07839.13	CaM_binding	Plant calmodulin-binding domain
MS.gene021603	GO:000978	BP:negative regulation of abscisic acid-activated signaling pathway;	------	------	------	------	ENOG410Z8PA;ENOG410YPEB;ENOG4111CYJ	S:Function unknown;	XP_024626741.1	zinc finger protein 1-like [Medicago truncatula]	sp|Q39262|ZFP3_ARATH;	Zinc finger protein 3 OS=Arabidopsis thaliana OX=3702 GN=ZFP3 PE=1 SV=1;	PF13912.8	zf-C2H2_6	C2H2-type zinc finger
MS.gene02161	GO:000419	MF:aspartic-type endopeptidase activity;	------	------	------	------	ENOG410XNV7	O:Posttranslational modification, protein turnover, chaperones	XP_003594399.1	aspartyl protease family protein At5g10770 isoform X2 [Medicago truncatula]	sp|Q8S9J6|ASPA_ARATH;	Aspartyl protease family protein At5g10770 OS=Arabidopsis thaliana OX=3702 GN=At5g10770 PE=2 SV=1;	PF14543.8;PF14541.8;PF00026.25	TAXi_N;TAXi_C;Asp	Xylanase inhibitor N-terminal;Xylanase inhibitor C-terminal;Eukaryotic aspartyl protease
MS.gene021652	GO:0009527;GO:0046930;GO:0031307;GO:0005741;GO:0015288;GO:000830	CC:plastid outer membrane;CC:pore complex;CC:integral component of mitochondrial outer membrane;CC:mitochondrial outer membrane;MF:porin activity;MF:voltage-gated anion channel activity;	K15040	VDAC2	------	------	ENOG410ZBK1	U:Intracellular trafficking, secretion, and vesicular transport	XP_003621109.1	outer plastidial membrane protein porin [Medicago truncatula]	sp|P42054|VDAC_PEA;	Outer plastidial membrane protein porin OS=Pisum sativum OX=3888 GN=POR1 PE=1 SV=2;	PF01459.24	Porin_3	Eukaryotic porin
MS.gene021693	GO:000584	CC:ribosome;	------	------	------	------	ENOG410YEEE	S:Function unknown	XP_003621182.2	uncharacterized protein LOC11418405 [Medicago truncatula]	------	------	PF07891.14	DUF1666	Protein of unknown function
MS.gene021730	GO:001602	CC:integral component of membrane;	------	------	------	------	ENOG41116H3	S:Function unknown	XP_003621249.1	uncharacterized protein LOC11410543 [Medicago truncatula]	------	------	------	------	------
MS.gene02176	GO:0019748;GO:0016747;GO:000418	BP:secondary metabolic process;MF:transferase activity, transferring acyl groups other than amino-acyl groups;MF:serine-type carboxypeptidase activity;	K16296	SCPL-I	------	------	COG2939	E:Amino acid transport and metabolism	AES63483.2	serine carboxypeptidase-like protein [Medicago truncatula]	sp|Q9C7Z9|SCP18_ARATH;	Serine carboxypeptidase-like 18 OS=Arabidopsis thaliana OX=3702 GN=SCPL18 PE=2 SV=2;	------	------	------
MS.gene02209	GO:000819	MF:UDP-glycosyltransferase activity;	------	------	------	------	COG1819	S:Function unknown	PNX74866.1	anthocyanidin 3-O-glucosyltransferase 2-like protein [Trifolium pratense]	sp|Q9SBQ8|KGLT_PETHY;	Kaempferol 3-O-beta-D-galactosyltransferase OS=Petunia hybrida OX=4102 PE=1 SV=1;	PF00201.20	UDPGT	UDP-glucoronosyl and UDP-glucosyl transferase
MS.gene02214	GO:0009809;GO:0005829;GO:0016616;GO:0047924;GO:0008270;GO:001649	BP:lignin biosynthetic process;CC:cytosol;MF:oxidoreductase activity, acting on the CH-OH group of donors, NAD or NADP as acceptor;MF:geraniol dehydrogenase activity;MF:zinc ion binding;MF:oxidoreductase activity;	K00083	CAD	map00940	Phenylpropanoid biosynthesis	COG1064	C:Energy production and conversion	XP_003593290.2	probable cinnamyl alcohol dehydrogenase 1 isoform X2 [Medicago truncatula]	sp|Q9CAI3|CADH1_ARATH;	Probable cinnamyl alcohol dehydrogenase 1 OS=Arabidopsis thaliana OX=3702 GN=CAD1 PE=2 SV=1;	PF08240.14;PF00107.28;PF01262.23;PF02826.21;PF13602.8	ADH_N;ADH_zinc_N;AlaDh_PNT_C;2-Hacid_dh_C;ADH_zinc_N_2	Alcohol dehydrogenase GroES-like domain;Zinc-binding dehydrogenase;Alanine dehydrogenase/PNT, C-terminal domain;D-isomer specific 2-hydroxyacid dehydrogenase, NAD binding domain;Zinc-binding dehydrogenase
MS.gene022151	GO:004783	MF:D-threo-aldose 1-dehydrogenase activity;	------	------	------	------	COG0667	C:Energy production and conversion	XP_003621684.1	probable aldo-keto reductase 2 [Medicago truncatula]	sp|Q7XT99|AKR2_ORYSJ;	Probable aldo-keto reductase 2 OS=Oryza sativa subsp. japonica OX=39947 GN=Os04g0338000 PE=2 SV=2;	PF00248.23	Aldo_ket_red	Aldo/keto reductase family
MS.gene022180	GO:0030422;GO:0006396;GO:0005737;GO:0005634;GO:0004525;GO:000372	BP:production of siRNA involved in RNA interference;BP:RNA processing;CC:cytoplasm;CC:nucleus;MF:ribonuclease III activity;MF:RNA binding;	------	------	------	------	COG0571	K:Transcription	RHN68918.1	putative ribonuclease III [Medicago truncatula]	sp|Q69KJ0|RTL3_ORYSJ;	Ribonuclease 3-like protein 3 OS=Oryza sativa subsp. japonica OX=39947 GN=Os06g0358800 PE=2 SV=1;	PF00636.28;PF00035.28	Ribonuclease_3;dsrm	Ribonuclease III domain;Double-stranded RNA binding motif
MS.gene022243	GO:001602	CC:integral component of membrane;	------	------	------	------	ENOG410YIDD	S:Function unknown	XP_013461074.1	NDR1/HIN1-like protein 13 [Medicago truncatula]	sp|Q9ZVD2|NHL13_ARATH;	NDR1/HIN1-like protein 13 OS=Arabidopsis thaliana OX=3702 GN=NHL13 PE=2 SV=1;	PF03168.15	LEA_2	Late embryogenesis abundant protein
MS.gene022251	GO:0032259;GO:0016226;GO:0005759;GO:0008168;GO:001674	BP:methylation;BP:iron-sulfur cluster assembly;CC:mitochondrial matrix;MF:methyltransferase activity;MF:transferase activity;	K22073	IBA57	------	------	COG0354	S:Function unknown	XP_013461064.1	putative transferase At4g12130, mitochondrial [Medicago truncatula]	sp|Q8L733|Y4121_ARATH;	Putative transferase At4g12130, mitochondrial OS=Arabidopsis thaliana OX=3702 GN=At4g12130 PE=1 SV=1;	------	------	------
MS.gene022253	GO:001602	CC:integral component of membrane;	------	------	------	------	ENOG410XQR0	S:Function unknown	KEH35094.1	formin-like 2 domain protein [Medicago truncatula]	sp|O48682|FH4_ARATH;	Formin-like protein 4 OS=Arabidopsis thaliana OX=3702 GN=FH4 PE=1 SV=2;	PF02181.25	FH2	Formin Homology 2 Domain
MS.gene022266	GO:0008152;GO:0004561;GO:001678	BP:metabolic process;MF:alpha-N-acetylglucosaminidase activity;MF:hydrolase activity;	K01205	NAGLU	map00531	Glycosaminoglycan degradation	ENOG410XNMK	S:Function unknown	XP_039687431.1	alpha-N-acetylglucosaminidase isoform X2 [Medicago truncatula]	sp|Q9FNA3|NAGLU_ARATH;	Alpha-N-acetylglucosaminidase OS=Arabidopsis thaliana OX=3702 GN=NAGLU PE=2 SV=1;	PF05089.14;PF12972.9;PF12971.9	NAGLU;NAGLU_C;NAGLU_N	Alpha-N-acetylglucosaminidase;Alpha-N-acetylglucosaminidase;Alpha-N-acetylglucosaminidase
MS.gene022280	GO:0006596;GO:0016740;GO:000476	BP:polyamine biosynthetic process;MF:transferase activity;MF:spermidine synthase activity;	K00797	speE, SRM, SPE3	map00270;map00480;map00330	Cysteine and methionine metabolism;Glutathione metabolism;Arginine and proline metabolism	COG0421	E:Amino acid transport and metabolism	XP_039687428.1	spermidine synthase 1 [Medicago truncatula]	sp|Q96557|SPDS2_DATST;	Spermidine synthase 2 OS=Datura stramonium OX=4076 PE=2 SV=1;	PF01564.19;PF17284.4;PF05430.13;PF13649.8	Spermine_synth;Spermine_synt_N;Methyltransf_30;Methyltransf_25	Spermine/spermidine synthase domain;Spermidine synthase tetramerisation domain;S-adenosyl-L-methionine-dependent methyltransferase;Methyltransferase domain
MS.gene022281	GO:0004029;GO:0043878;GO:001662	MF:aldehyde dehydrogenas;MF:glyceraldehyde-3-phosphate dehydrogenas;MF:oxidoreductase activity, acting on the aldehyde or oxo group of donors, NAD or NADP as acceptor;	K00128	ALDH	map00310;map00561;map00280;map01240;map00903;map00330;map00053;map00380;map00010;map00620;map00071;map00340;map00770;map00410	Lysine degradation;Glycerolipid metabolism;Valine, leucine and isoleucine degradation;Biosynthesis of cofactors;Limonene and pinene degradation;Arginine and proline metabolism;Ascorbate and aldarate metabolism;Tryptophan metabolism;Glycolysis / Gluconeogenesis;Pyruvate metabolism;Fatty acid degradation;Histidine metabolism;Pantothenate and CoA biosynthesis;beta-Alanine metabolism	COG1012	C:Energy production and conversion	XP_013461016.1	aldehyde dehydrogenase family 2 member B4, mitochondrial isoform X1 [Medicago truncatula]	sp|Q9SU63|AL2B4_ARATH;	Aldehyde dehydrogenase family 2 member B4, mitochondrial OS=Arabidopsis thaliana OX=3702 GN=ALDH2B4 PE=1 SV=1;	PF00171.24	Aldedh	Aldehyde dehydrogenase family
MS.gene022296	GO:000395	MF:NAD+ ADP-ribosyltransferase activity;	------	------	------	------	ENOG4111KQX	S:Function unknown	XP_003601269.1	probable inactive poly [ADP-ribose] polymerase SRO2 isoform X1 [Medicago truncatula]	sp|Q9ZUD9|SRO2_ARATH;	Probable inactive poly [ADP-ribose] polymerase SRO2 OS=Arabidopsis thaliana OX=3702 GN=SRO2 PE=1 SV=1;	PF12174.10	RST	RCD1-SRO-TAF4
MS.gene022329	GO:0005975;GO:0047274;GO:001675	BP:carbohydrate metabolic process;MF:galactinol-sucrose galactosyltransferase activity;MF:transferase activity, transferring glycosyl groups;	K06617	E2.4.1.82	map00052	Galactose metabolism	ENOG410YBUA	S:Function unknown	XP_003601214.1	galactinol--sucrose galactosyltransferase [Medicago truncatula]	sp|Q8VWN6|RFS_PEA;	Galactinol--sucrose galactosyltransferase OS=Pisum sativum OX=3888 GN=RFS PE=1 SV=1;	PF05691.14	Raffinose_syn	Raffinose synthase or seed imbibition protein Sip1
MS.gene022345	GO:001602	CC:integral component of membrane;	------	------	------	------	ENOG410Y9YW	S:Function unknown	XP_003601189.1	C2 and GRAM domain-containing protein At5g50170 [Medicago truncatula]	sp|Q9FGS8|C2GR2_ARATH;	C2 and GRAM domain-containing protein At5g50170 OS=Arabidopsis thaliana OX=3702 GN=At5g50170 PE=2 SV=1;	PF00168.32	C2	C2 domain
MS.gene022363	------	------	------	------	------	------	------	------	RHN68716.1	hypothetical protein MtrunA17_Chr3g0116891 [Medicago truncatula]	------	------	------	------	------
MS.gene02237	------	------	------	------	------	------	------	------	------	------	------	------	------	------	------
MS.gene022374	GO:0016021;GO:0005506;GO:0016705;GO:0004497;GO:002003	CC:integral component of membrane;MF:iron ion binding;MF:oxidoreductase activity, acting on paired donors, with incorporation or reduction of molecular oxygen;MF:monooxygenase activity;MF:heme binding;	K20617	CYP71A	------	------	COG2124	Q:Secondary metabolites biosynthesis, transport and catabolism	XP_003601151.3	cytochrome P450 71A1 [Medicago truncatula]	sp|A0A068Q609|C7124_PRUMU;	Phenylacetaldehyde oxime monooxygenase CYP71AN24 OS=Prunus mume OX=102107 GN=CYP71AN24 PE=1 SV=1;	PF00067.24	p450	Cytochrome P450
MS.gene022377	GO:0016021;GO:0005506;GO:0016705;GO:0004497;GO:002003	CC:integral component of membrane;MF:iron ion binding;MF:oxidoreductase activity, acting on paired donors, with incorporation or reduction of molecular oxygen;MF:monooxygenase activity;MF:heme binding;	K20617	CYP71A	------	------	COG2124	Q:Secondary metabolites biosynthesis, transport and catabolism	XP_003601151.3	cytochrome P450 71A1 [Medicago truncatula]	sp|A0A068Q609|C7124_PRUMU;	Phenylacetaldehyde oxime monooxygenase CYP71AN24 OS=Prunus mume OX=102107 GN=CYP71AN24 PE=1 SV=1;	PF00067.24	p450	Cytochrome P450
MS.gene022380	GO:0016021;GO:0005506;GO:0016705;GO:0004497;GO:002003	CC:integral component of membrane;MF:iron ion binding;MF:oxidoreductase activity, acting on paired donors, with incorporation or reduction of molecular oxygen;MF:monooxygenase activity;MF:heme binding;	K20617	CYP71A	------	------	COG2124	Q:Secondary metabolites biosynthesis, transport and catabolism	XP_003601151.3	cytochrome P450 71A1 [Medicago truncatula]	sp|A0A068Q609|C7124_PRUMU;	Phenylacetaldehyde oxime monooxygenase CYP71AN24 OS=Prunus mume OX=102107 GN=CYP71AN24 PE=1 SV=1;	PF00067.24	p450	Cytochrome P450
MS.gene022394	------	------	K16280	RGLG	------	------	ENOG410XPC8	S:Function unknown	XP_013460986.1	E3 ubiquitin-protein ligase RGLG2 [Medicago truncatula]	sp|Q9LY87|RGLG2_ARATH;	E3 ubiquitin-protein ligase RGLG2 OS=Arabidopsis thaliana OX=3702 GN=RGLG2 PE=1 SV=1;	PF07002.18;PF10138.11	Copine;vWA-TerF-like	Copine;vWA found in TerF C terminus
MS.gene022401	GO:000563	CC:nucleus;	------	------	------	------	ENOG410YAZX	S:Function unknown	XP_013460979.1	proline-, glutamic acid- and leucine-rich protein 1 [Medicago truncatula]	sp|Q9DBD5|PELP1_MOUSE;	Proline-, glutamic acid- and leucine-rich protein 1 OS=Mus musculus OX=10090 GN=Pelp1 PE=1 SV=2;	PF08167.14	RIX1	rRNA processing/ribosome biogenesis
MS.gene022410	GO:0051603;GO:0005615;GO:0005773;GO:0033095;GO:0005788;GO:0005764;GO:0004197;GO:000823	BP:proteolysis involved in cellular protein catabolic process;CC:extracellular space;CC:vacuole;CC:aleurone grain;CC:endoplasmic reticulum lumen;CC:lysosome;MF:cysteine-type endopeptidase activity;MF:cysteine-type peptidase activity;	K16292	CEP, CYSEP	------	------	COG4870	O:Posttranslational modification, protein turnover, chaperones	XP_013460973.1	vignain [Medicago truncatula]	sp|P12412|CYSEP_VIGMU;	Vignain OS=Vigna mungo OX=3915 PE=1 SV=1;	PF00112.25;PF08246.14;PF03051.17	Peptidase_C1;Inhibitor_I29;Peptidase_C1_2	Papain family cysteine protease;Cathepsin propeptide inhibitor domain;Peptidase C1-like family
MS.gene022449	GO:0046777;GO:0016021;GO:0005886;GO:0009506;GO:0004672;GO:000552	BP:protein autophosphorylation;CC:integral component of membrane;CC:plasma membrane;CC:plasmodesma;MF:protein kinase activity;MF:ATP binding;	------	------	------	------	ENOG410YAQM	S:Function unknown	XP_003602082.1	probable inactive leucine-rich repeat receptor-like protein kinase At3g03770 [Medicago truncatula]	sp|Q8LFN2|Y3037_ARATH;	Probable inactive leucine-rich repeat receptor-like protein kinase At3g03770 OS=Arabidopsis thaliana OX=3702 GN=At3g03770 PE=1 SV=1;	PF07714.19;PF00069.27;PF13855.8;PF12799.9	PK_Tyr_Ser-Thr;Pkinase;LRR_8;LRR_4	Protein tyrosine and serine/threonine kinase;Protein kinase domain;Leucine rich repeat;Leucine Rich repeats
MS.gene022480	GO:0006465;GO:0048658;GO:0005787;GO:001602	BP:signal peptide processing;BP:anther wall tapetum development;CC:signal peptidase complex;CC:integral component of membrane;	------	------	------	------	ENOG410YTII	S:Function unknown	XP_024634987.1	signal peptidase complex-like protein DTM1 isoform X2 [Medicago truncatula]	sp|Q7XI45|DTM1_ORYSJ;	Signal peptidase complex-like protein DTM1 OS=Oryza sativa subsp. japonica OX=39947 GN=DTM1 PE=2 SV=1;	PF06645.15	SPC12	Microsomal signal peptidase 12 kDa subunit
MS.gene022490	GO:0008643;GO:0016021;GO:002285	BP:carbohydrate transport;CC:integral component of membrane;MF:transmembrane transporter activity;	K24193	STP	------	------	ENOG410XNQK	G:Carbohydrate transport and metabolism	XP_039687387.1	sugar transport protein 5-like [Medicago truncatula]	sp|Q93Y91|STP5_ARATH;	Sugar transport protein 5 OS=Arabidopsis thaliana OX=3702 GN=STP5 PE=2 SV=1;	PF00083.26;PF07690.18;PF06609.15	Sugar_tr;MFS_1;TRI12	Sugar;Major Facilitator Superfamily;Fungal trichothecene efflux pump
MS.gene022491	GO:0008643;GO:0016021;GO:002285	BP:carbohydrate transport;CC:integral component of membrane;MF:transmembrane transporter activity;	K24193	STP	------	------	ENOG410XNQK	G:Carbohydrate transport and metabolism	XP_039687387.1	sugar transport protein 5-like [Medicago truncatula]	sp|Q93Y91|STP5_ARATH;	Sugar transport protein 5 OS=Arabidopsis thaliana OX=3702 GN=STP5 PE=2 SV=1;	PF00083.26;PF07690.18;PF06609.15	Sugar_tr;MFS_1;TRI12	Sugar;Major Facilitator Superfamily;Fungal trichothecene efflux pump
MS.gene022529	GO:0005634;GO:0003700;GO:004356	CC:nucleus;MF:transcription factor activity, sequence-specific DNA binding;MF:sequence-specific DNA binding;	------	------	------	------	ENOG41116A7	K:Transcription	GAU37179.1	hypothetical protein TSUD_391680 [Trifolium subterraneum]	sp|K4BIZ9|WRK70_SOLLC;	WRKY DNA-binding transcription factor 70 OS=Solanum lycopersicum OX=4081 GN=WRKY70 PE=2 SV=1;	PF03106.17	WRKY	WRKY DNA -binding domain
MS.gene02260	GO:0006952;GO:0009607;GO:0016021;GO:0005576;GO:000561	BP:defense response;BP:response to biotic stimulus;CC:integral component of membrane;CC:extracellular region;CC:extracellular space;	K13449	PR1	map04016;map04626;map04075	MAPK signaling pathway - plant;Plant-pathogen interaction;Plant hormone signal transduction	COG2340	S:Function unknown	XP_024631485.1	pathogenesis-related protein 1 [Medicago truncatula]	sp|Q9ZNS4|PRB1_ARATH;	Pathogenesis-related protein 1 OS=Arabidopsis thaliana OX=3702 GN=PRB1 PE=2 SV=1;	PF00188.28	CAP	Cysteine-rich secretory protein family
MS.gene022673	GO:0050505;GO:000819	MF:hydroquinone glucosyltransferase activity;MF:UDP-glycosyltransferase activity;	K08237	E2.4.1.218	------	------	COG1819	S:Function unknown	ACC38470.1	proanthocyanidin precursor-specific UDP-glycosyltransferase [Medicago truncatula]	sp|Q9AR73|HQGT_RAUSE;	Hydroquinone glucosyltransferase OS=Rauvolfia serpentina OX=4060 GN=AS PE=1 SV=1;	------	------	------
MS.gene022737	GO:0032440;GO:001649	MF:2-alkenal reductase [NA;MF:oxidoreductase activity;	------	------	------	------	COG2130	S:Function unknown	XP_039684678.1	NADPH-dependent oxidoreductase 2-alkenal reductase-like [Medicago truncatula]	sp|Q39172|AER_ARATH;	NADPH-dependent oxidoreductase 2-alkenal reductase OS=Arabidopsis thaliana OX=3702 GN=AER PE=1 SV=1;	PF00107.28;PF16884.7;PF13602.8	ADH_zinc_N;ADH_N_2;ADH_zinc_N_2	Zinc-binding dehydrogenase;N-terminal domain of oxidoreductase;Zinc-binding dehydrogenase
MS.gene022806	------	------	K10581	UBE2O	map04120	Ubiquitin mediated proteolysis	COG5078;ENOG410XP8C	O:Posttranslational modification, protein turnover, chaperones;	PNX72435.1	hypothetical protein L195_g028325, partial [Trifolium pratense]	------	------	------	------	------
MS.gene022872	GO:0016021;GO:000367	CC:integral component of membrane;MF:DNA binding;	------	------	------	------	------	------	XP_003626022.1	uncharacterized protein LOC11423411 [Medicago truncatula]	------	------	PF02362.23	B3	B3 DNA binding domain
MS.gene022874	GO:0032259;GO:0016021;GO:000816	BP:methylation;CC:integral component of membrane;MF:methyltransferase activity;	------	------	------	------	ENOG410Y23W	S:Function unknown	XP_039684564.1	uncharacterized protein LOC25500331 isoform X3 [Medicago truncatula]	------	------	PF03080.17	Neprosin	Neprosin
MS.gene022895	GO:0043231;GO:0016021;GO:0005887;GO:0016787;GO:0019829;GO:0005388;GO:000552	CC:intracellular membrane-bounded organelle;CC:integral component of membrane;CC:integral component of plasma membrane;MF:hydrolase activity;MF:cation-transporting ATPase activity;MF:calcium-transporting ATPase activity;MF:ATP binding;	K01537	ATP2C	------	------	ENOG410XNNC	P:Inorganic ion transport and metabolism	XP_039685310.1	putative calcium-transporting ATPase 13, plasma membrane-type [Medicago truncatula]	sp|Q9LIK7|ACA13_ARATH;	Putative calcium-transporting ATPase 13, plasma membrane-type OS=Arabidopsis thaliana OX=3702 GN=ACA13 PE=3 SV=1;	PF00689.23;PF00702.28;PF13246.8	Cation_ATPase_C;Hydrolase;Cation_ATPase	Cation transporting ATPase, C-terminus;haloacid dehalogenase-like hydrolase;Cation transport ATPase
MS.gene022896	GO:0043231;GO:0016021;GO:0005887;GO:0019829;GO:0005388;GO:000552	CC:intracellular membrane-bounded organelle;CC:integral component of membrane;CC:integral component of plasma membrane;MF:cation-transporting ATPase activity;MF:calcium-transporting ATPase activity;MF:ATP binding;	K01537	ATP2C	------	------	ENOG410XNNC	P:Inorganic ion transport and metabolism	XP_039685310.1	putative calcium-transporting ATPase 13, plasma membrane-type [Medicago truncatula]	sp|Q9LIK7|ACA13_ARATH;	Putative calcium-transporting ATPase 13, plasma membrane-type OS=Arabidopsis thaliana OX=3702 GN=ACA13 PE=3 SV=1;	PF00689.23;PF00122.22;PF00702.28;PF00690.28;PF13246.8	Cation_ATPase_C;E1-E2_ATPase;Hydrolase;Cation_ATPase_N;Cation_ATPase	Cation transporting ATPase, C-terminus;E1-E2 ATPase;haloacid dehalogenase-like hydrolase;Cation transporter/ATPase, N-terminus;Cation transport ATPase
MS.gene022988	GO:0031145;GO:0016567;GO:1905786;GO:0051301;GO:1904668;GO:0005680;GO:0097027;GO:0010997;GO:199075	BP:anaphase-promoting complex-dependent catabolic process;BP:protein ubiquitination;BP:positive regulation of anaphase-promoting complex-dependent catabolic process;BP:cell division;BP:positive regulation of ubiquitin protein ligase activity;CC:anaphase-promoting complex;MF:ubiquitin-protein transferase activator activity;MF:anaphase-promoting complex binding;MF:ubiquitin ligase activator activit…	K03363	CDC20	map04120	Ubiquitin mediated proteolysis	ENOG410XQ8I	D:Cell cycle control, cell division, chromosome partitioning	XP_024625233.1	cell division cycle 20.2, cofactor of APC complex [Medicago truncatula]	sp|Q9S7I8|CDC22_ARATH;	Cell division cycle 20.2, cofactor of APC complex OS=Arabidopsis thaliana OX=3702 GN=CDC20-2 PE=1 SV=1;	PF00400.34;PF12894.9;PF16529.7;PF08662.13	WD40;ANAPC4_WD40;Ge1_WD40;eIF2A	WD domain, G-beta repeat;Anaphase-promoting complex subunit 4 WD40 domain;WD40 region of Ge1, enhancer of mRNA-decapping protein;Eukaryotic translation initiation factor eIF2A
MS.gene022992	GO:0005829;GO:1990904;GO:0003723;GO:000372	CC:cytosol;CC:ribonucleoprotein complex;MF:RNA binding;MF:mRNA binding;	K24983	G3BP2	------	------	ENOG410YV57	S:Function unknown	XP_024627236.1	nuclear transport factor 2 [Medicago truncatula]	sp|Q9FME2|NTF2_ARATH;	Nuclear transport factor 2 OS=Arabidopsis thaliana OX=3702 GN=NTF2 PE=1 SV=1;	PF02136.22;PF00076.24	NTF2;RRM_1	Nuclear transport factor 2;RNA recognition motif.
MS.gene023081	GO:0019748;GO:0005576;GO:0016747;GO:000418	BP:secondary metabolic process;CC:extracellular region;MF:transferase activity, transferring acyl groups other than amino-acyl groups;MF:serine-type carboxypeptidase activity;	K16296	SCPL-I	------	------	COG2939	E:Amino acid transport and metabolism	XP_003622733.2	serine carboxypeptidase-like 20 [Medicago truncatula]	sp|Q8L7B2|SCP20_ARATH;	Serine carboxypeptidase-like 20 OS=Arabidopsis thaliana OX=3702 GN=SCPL20 PE=2 SV=2;	PF00450.24	Peptidase_S10	Serine carboxypeptidase
MS.gene023201	GO:0045454;GO:0005737;GO:0005829;GO:0005739;GO:0005634;GO:0051920;GO:000460	BP:cell redox homeostasis;CC:cytoplasm;CC:cytosol;CC:mitochondrion;CC:nucleus;MF:peroxiredoxin activity;MF:peroxidase activity;	K11188	PRDX6	map00480;map00940	Glutathione metabolism;Phenylpropanoid biosynthesis	COG0450	O:Posttranslational modification, protein turnover, chaperones	XP_013457381.1	1-Cys peroxiredoxin [Medicago truncatula]	sp|Q6E2Z6|REHY_MEDTR;	1-Cys peroxiredoxin OS=Medicago truncatula OX=3880 PE=2 SV=1;	PF00578.23;PF08534.12;PF10417.11	AhpC-TSA;Redoxin;1-cysPrx_C	AhpC/TSA family;Redoxin;C-terminal domain of 1-Cys peroxiredoxin
MS.gene023215	GO:0005634;GO:0046983;GO:000367	CC:nucleus;MF:protein dimerization activity;MF:DNA binding;	------	------	------	------	ENOG4111NJY	K:Transcription	XP_013457399.1	transcription factor bHLH91 isoform X2 [Medicago truncatula]	sp|Q8GX46|BH091_ARATH;	Transcription factor bHLH91 OS=Arabidopsis thaliana OX=3702 GN=BHLH91 PE=2 SV=1;	PF00010.28	HLH	Helix-loop-helix DNA-binding domain
MS.gene023288	GO:0004839;GO:0016746;GO:006163	MF:ubiquitin activating enzyme activity;MF:transferase activity, transferring acyl groups;MF:ubiquitin conjugating enzyme activity;	K10581	UBE2O	map04120	Ubiquitin mediated proteolysis	COG5078;ENOG410XP8C	O:Posttranslational modification, protein turnover, chaperones;	XP_039685340.1	probable ubiquitin-conjugating enzyme E2 25 [Medicago truncatula]	sp|Q9LUQ5|UBC25_ARATH;	Probable ubiquitin-conjugating enzyme E2 25 OS=Arabidopsis thaliana OX=3702 GN=UBC25 PE=2 SV=1;	PF00179.28	UQ_con	Ubiquitin-conjugating enzyme
MS.gene023289	GO:0004839;GO:0016746;GO:006163	MF:ubiquitin activating enzyme activity;MF:transferase activity, transferring acyl groups;MF:ubiquitin conjugating enzyme activity;	K10581	UBE2O	map04120	Ubiquitin mediated proteolysis	COG5078;ENOG410XP8C	O:Posttranslational modification, protein turnover, chaperones;	XP_013448408.2	probable ubiquitin-conjugating enzyme E2 25 [Medicago truncatula]	sp|Q9LUQ5|UBC25_ARATH;	Probable ubiquitin-conjugating enzyme E2 25 OS=Arabidopsis thaliana OX=3702 GN=UBC25 PE=2 SV=1;	PF00179.28	UQ_con	Ubiquitin-conjugating enzyme
MS.gene023290	GO:0004839;GO:0016746;GO:006163	MF:ubiquitin activating enzyme activity;MF:transferase activity, transferring acyl groups;MF:ubiquitin conjugating enzyme activity;	K10581	UBE2O	map04120	Ubiquitin mediated proteolysis	COG5078;ENOG410XP8C	O:Posttranslational modification, protein turnover, chaperones;	XP_039684488.1	putative ubiquitin-conjugating enzyme E2 38 [Medicago truncatula]	sp|F4HPP7|UBC39_ARATH;	Putative ubiquitin-conjugating enzyme E2 39 OS=Arabidopsis thaliana OX=3702 GN=UBC39 PE=3 SV=1;	PF00179.28	UQ_con	Ubiquitin-conjugating enzyme
MS.gene023297	GO:0016021;GO:000578	CC:integral component of membrane;CC:endoplasmic reticulum membrane;	------	------	------	------	ENOG410ZR2A	S:Function unknown	XP_039685462.1	transmembrane protein 214-A-like [Medicago truncatula]	sp|A0JMW6|T214A_XENLA;	Transmembrane protein 214-A OS=Xenopus laevis OX=8355 GN=tmem214-a PE=2 SV=1;	PF10151.11	TMEM214	TMEM214, C-terminal, caspase 4 activator
MS.gene023474	GO:0016021;GO:0004674;GO:0005524;GO:000467	CC:integral component of membrane;MF:protein serine/threonine kinase activity;MF:ATP binding;MF:protein kinase activity;	------	------	------	------	COG0515;COG4886	T:Signal transduction mechanisms;S:Function unknown	XP_003629623.1	receptor-like kinase TMK4 [Medicago truncatula]	sp|Q9LK43|TMK4_ARATH;	Receptor-like kinase TMK4 OS=Arabidopsis thaliana OX=3702 GN=TMK4 PE=1 SV=1;	PF07714.19;PF00069.27;PF13855.8;PF12799.9;PF08263.14;PF03109.18	PK_Tyr_Ser-Thr;Pkinase;LRR_8;LRR_4;LRRNT_2;ABC1	Protein tyrosine and serine/threonine kinase;Protein kinase domain;Leucine rich repeat;Leucine Rich repeats;Leucine rich repeat N-terminal domain;ABC1 atypical kinase-like domain
MS.gene023515	GO:001602	CC:integral component of membrane;	------	------	------	------	------	------	RHN42576.1	putative X8 domain-containing protein [Medicago truncatula]	sp|Q9SD84|PDCB2_ARATH;	PLASMODESMATA CALLOSE-BINDING PROTEIN 2 OS=Arabidopsis thaliana OX=3702 GN=PDCB2 PE=1 SV=1;	PF07983.15	X8	X8 domain
MS.gene023577	GO:0055085;GO:0016021;GO:001536	BP:transmembrane transport;CC:integral component of membrane;MF:oxoglutarat;	K15104	SLC25A11, OGC	------	------	ENOG410XQHU	S:Function unknown	AET04252.1	dicarboxylate carrier protein [Medicago truncatula]	sp|Q9C5M0|DTC_ARATH;	Mitochondrial dicarboxylate/tricarboxylate transporter DTC OS=Arabidopsis thaliana OX=3702 GN=DTC PE=1 SV=1;	PF00153.29	Mito_carr	Mitochondrial carrier protein
MS.gene023596	------	------	------	------	------	------	ENOG411134I;ENOG410XZNN	S:Function unknown;	XP_003629806.3	uncharacterized protein LOC11417998 [Medicago truncatula]	------	------	PF07939.13	DUF1685	Protein of unknown function
MS.gene023622	GO:0016021;GO:001526	CC:integral component of membrane;MF:channel activity;	K09874	NIP	------	------	COG0580	G:Carbohydrate transport and metabolism	XP_003629863.1	nodulin-26 isoform X1 [Medicago truncatula]	sp|P08995|NO26_SOYBN;	Nodulin-26 OS=Glycine max OX=3847 PE=1 SV=2;	PF00230.22	MIP	Major intrinsic protein
MS.gene023645	GO:0033532;GO:0005975;GO:0009312;GO:0005737;GO:0047268;GO:001675	BP:stachyose biosynthetic process;BP:carbohydrate metabolic process;BP:oligosaccharide biosynthetic process;CC:cytoplasm;MF:galactinol-raffinose galactosyltransferase activity;MF:transferase activity, transferring glycosyl groups;	K06611	E2.4.1.67	map00052	Galactose metabolism	ENOG410YCZ1	S:Function unknown	AET04367.2	galactinol-raffinose galactosyltransferase [Medicago truncatula]	sp|Q93XK2|STSYN_PEA;	Stachyose synthase OS=Pisum sativum OX=3888 GN=STS1 PE=1 SV=1;	PF05691.14	Raffinose_syn	Raffinose synthase or seed imbibition protein Sip1
MS.gene023649	GO:0016567;GO:0016021;GO:003146	BP:protein ubiquitination;CC:integral component of membrane;CC:Cul4A-RING E3 ubiquitin ligase complex;	------	------	------	------	ENOG410Y9P7	S:Function unknown	AET04372.2	sulfite exporter TauE/SafE family protein [Medicago truncatula]	sp|Q8L7A0|TAUE3_ARATH;	Sulfite exporter TauE/SafE family protein 3 OS=Arabidopsis thaliana OX=3702 GN=At2g25737 PE=2 SV=1;	PF01925.21	TauE	Sulfite exporter TauE/SafE
MS.gene023661	GO:000395	MF:NAD+ ADP-ribosyltransferase activity;	------	------	------	------	ENOG4111NY1	S:Function unknown	XP_003629911.1	probable inactive poly [ADP-ribose] polymerase SRO2 isoform X1 [Medicago truncatula]	sp|O64592|SRO3_ARATH;	Probable inactive poly [ADP-ribose] polymerase SRO3 OS=Arabidopsis thaliana OX=3702 GN=SRO3 PE=1 SV=2;	PF00644.22	PARP	Pol
MS.gene023665	GO:0010207;GO:0005634;GO:0046983;GO:0046872;GO:000367	BP:photosystem II assembly;CC:nucleus;MF:protein dimerization activity;MF:metal ion binding;MF:DNA binding;	------	------	------	------	ENOG410ZT99	S:Function unknown	XP_024628213.2	zinc finger BED domain-containing protein RICESLEEPER 2 isoform X2 [Medicago truncatula]	sp|Q6AVI0|RSLE2_ORYSJ;	Zinc finger BED domain-containing protein RICESLEEPER 2 OS=Oryza sativa subsp. japonica OX=39947 GN=Os03g0733400 PE=2 SV=1;	PF14372.8	DUF4413	Domain of unknown function
MS.gene023709	------	------	------	------	------	------	------	------	PNX86054.1	hypothetical protein L195_g042130 [Trifolium pratense]	------	------	PF13952.8	DUF4216	Domain of unknown function
MS.gene023741	GO:0008643;GO:0016021;GO:0005886;GO:005111	BP:carbohydrate transport;CC:integral component of membrane;CC:plasma membrane;MF:sugar transmembrane transporter activity;	K15382	SLC50A, SWEET	------	------	ENOG4111M4R	U:Intracellular trafficking, secretion, and vesicular transport	XP_039690066.1	bidirectional sugar transporter N3-like [Medicago truncatula]	sp|P93332|NOD3_MEDTR;	Bidirectional sugar transporter N3 OS=Medicago truncatula OX=3880 GN=N3 PE=2 SV=1;	PF03083.18;PF04193.16	MtN3_slv;PQ-loop	Sugar efflux transporter for intercellular exchange;PQ loop repeat
MS.gene023752	GO:000950	CC:chloroplast;	------	------	------	------	ENOG410Z8N2	S:Function unknown	XP_003615419.1	uncharacterized protein LOC11429408 [Medicago truncatula]	------	------	------	------	------
MS.gene023769	GO:0009694;GO:0009696;GO:0080032;GO:0080031;GO:0080030;GO:003556	BP:jasmonic acid metabolic process;BP:salicylic acid metabolic process;MF:methyl jasmonate esterase activity;MF:methyl salicylate esterase activity;MF:methyl indole-3-acetate esterase activity;MF:pheophoridase activity;	------	------	------	------	ENOG410YEHV;ENOG4111SK5	S:Function unknown;	XP_013454107.1	methylesterase 17 [Medicago truncatula]	sp|Q9SG92|MES17_ARATH;	Methylesterase 17 OS=Arabidopsis thaliana OX=3702 GN=MES17 PE=1 SV=1;	PF12697.9;PF00561.22;PF12146.10	Abhydrolase_6;Abhydrolase_1;Hydrolase_4	Alpha/beta hydrolase family;alpha/beta hydrolase fold;Serine aminopeptidase, S33
MS.gene023810	GO:0030026;GO:0006880;GO:0016021;GO:0016020;GO:0005381;GO:000538	BP:cellular manganese ion homeostasis;BP:intracellular sequestering of iron ion;CC:integral component of membrane;CC:membrane;MF:iron ion transmembrane transporter activity;MF:manganese ion transmembrane transporter activity;	K22736	VIT	------	------	COG1814	S:Function unknown	ABN08245.1	Protein of unknown function DUF125, transmembrane [Medicago truncatula]	sp|Q9ZUA5|VIT1_ARATH;	Vacuolar iron transporter 1 OS=Arabidopsis thaliana OX=3702 GN=VIT1 PE=1 SV=1;	PF01988.21	VIT1	VIT family
MS.gene023908	GO:0035493;GO:0000323;GO:0005768;GO:000014	BP:SNARE complex assembly;CC:lytic vacuole;CC:endosome;MF:SNARE binding;	------	------	------	------	ENOG410XT6I	S:Function unknown	XP_003623981.1	uncharacterized protein LOC11436479 [Medicago truncatula]	------	------	------	------	------
MS.gene023919	GO:0043044;GO:0040029;GO:0006355;GO:0045944;GO:0005634;GO:0008094;GO:0070615;GO:0016787;GO:0004386;GO:0003677;GO:0003678;GO:000552	BP:ATP-dependent chromatin remodeling;BP:regulation of gene expression, epigenetic;BP:regulation of transcription, DNA-templated;BP:positive regulation of transcription from RNA polymerase II promoter;CC:nucleus;MF:DNA-dependent ATPase activity;MF:nucleosome-dependent ATPase activity;MF:hydrolase activity;MF:helicase activity;MF:DNA binding;MF:DNA helicase activity;MF:ATP binding;	------	------	------	------	COG0553	L:Replication, recombination and repair	XP_003623999.2	ATP-dependent helicase BRM [Medicago truncatula]	sp|Q6EVK6|BRM_ARATH;	ATP-dependent helicase BRM OS=Arabidopsis thaliana OX=3702 GN=BRM PE=1 SV=1;	PF00176.25;PF00271.33;PF08880.13;PF04851.17;PF00270.31	SNF2-rel_dom;Helicase_C;QLQ;ResIII;DEAD	SNF2-related domain;Helicase conserved C-terminal domain;QLQ;Type III restriction enzyme, res subunit;DEAD/DEAH box helicase
MS.gene023951	GO:0006869;GO:0016020;GO:000828	BP:lipid transport;CC:membrane;MF:lipid binding;	------	------	------	------	------	------	KEH23271.1	Lipid transfer protein [Medicago truncatula]	sp|Q42616|NLTP3_BRANA;	Non-specific lipid-transfer protein 3 OS=Brassica napus OX=3708 GN=LTP3 PE=3 SV=1;	PF00234.24	Tryp_alpha_amyl	Protease inhibitor/seed storage/LTP family
MS.gene023952	GO:0006869;GO:0016020;GO:000828	BP:lipid transport;CC:membrane;MF:lipid binding;	------	------	------	------	------	------	AES79819.2	Lipid transfer protein [Medicago truncatula]	sp|Q43129|NLTP2_GOSHI;	Non-specific lipid-transfer protein OS=Gossypium hirsutum OX=3635 PE=2 SV=1;	PF00234.24	Tryp_alpha_amyl	Protease inhibitor/seed storage/LTP family
MS.gene023970	GO:0006869;GO:0016020;GO:000828	BP:lipid transport;CC:membrane;MF:lipid binding;	------	------	------	------	------	------	AES79819.2	Lipid transfer protein [Medicago truncatula]	sp|Q43129|NLTP2_GOSHI;	Non-specific lipid-transfer protein OS=Gossypium hirsutum OX=3635 PE=2 SV=1;	PF00234.24;PF14368.8	Tryp_alpha_amyl;LTP_2	Protease inhibitor/seed storage/LTP family;Probable lipid transfer
MS.gene023978	GO:0009058;GO:0003824;GO:0016847;GO:003017	BP:biosynthetic process;MF:catalytic activity;MF:1-aminocyclopropane-1-carboxylate synthase activity;MF:pyridoxal phosphate binding;	K20772	ACS1_2_6	map00270;map04016	Cysteine and methionine metabolism;MAPK signaling pathway - plant	COG0436	E:Amino acid transport and metabolism	XP_003624084.2	1-aminocyclopropane-1-carboxylate synthase 1 [Medicago truncatula]	sp|Q9MB95|1A11_PRUMU;	1-aminocyclopropane-1-carboxylate synthase 1 OS=Prunus mume OX=102107 GN=ACS1 PE=2 SV=1;	PF00155.23	Aminotran_1_2	Aminotransferase class I and II
MS.gene024006	GO:0005975;GO:0030259;GO:0102205;GO:0102203;GO:0102202;GO:0016906;GO:0016758;GO:000819	BP:carbohydrate metabolic process;BP:lipid glycosylation;MF:cholesterol allpha-glucosyltransferase activity;MF:brassicasterol glucosyltransferase activity;MF:soladodine glucosyltransferase activity;MF:sterol 3-beta-glucosyltransferase activity;MF:transferase activity, transferring hexosyl groups;MF:UDP-glycosyltransferase activity;	K05841	E2.4.1.173	------	------	COG1819	S:Function unknown	XP_003624116.2	sterol 3-beta-glucosyltransferase UGT80A2 isoform X1 [Medicago truncatula]	sp|Q9M8Z7|U80A2_ARATH;	Sterol 3-beta-glucosyltransferase UGT80A2 OS=Arabidopsis thaliana OX=3702 GN=UGT80A2 PE=1 SV=1;	PF03033.22;PF00201.20	Glyco_transf_28;UDPGT	Glycosyltransferase family 28 N-terminal domain;UDP-glucoronosyl and UDP-glucosyl transferase
MS.gene024023	------	------	------	------	------	------	ENOG410YEDB	S:Function unknown	XP_003624145.3	provicilin [Medicago truncatula]	sp|P13918|VCLC_PEA;	Vicilin OS=Pisum sativum OX=3888 PE=2 SV=2;	PF00190.24;PF07883.13	Cupin_1;Cupin_2	Cupin;Cupin domain
MS.gene024024	------	------	------	------	------	------	ENOG410YEDB	S:Function unknown	XP_003624149.1	provicilin [Medicago truncatula]	sp|P13918|VCLC_PEA;	Vicilin OS=Pisum sativum OX=3888 PE=2 SV=2;	PF00190.24;PF07883.13	Cupin_1;Cupin_2	Cupin;Cupin domain
MS.gene024025	------	------	------	------	------	------	ENOG410YEDB	S:Function unknown	XP_003624149.1	provicilin [Medicago truncatula]	sp|P13918|VCLC_PEA;	Vicilin OS=Pisum sativum OX=3888 PE=2 SV=2;	PF00190.24;PF07883.13	Cupin_1;Cupin_2	Cupin;Cupin domain
MS.gene024044	GO:0019748;GO:0005576;GO:0016747;GO:000418	BP:secondary metabolic process;CC:extracellular region;MF:transferase activity, transferring acyl groups other than amino-acyl groups;MF:serine-type carboxypeptidase activity;	K16296	SCPL-I	------	------	COG2939	E:Amino acid transport and metabolism	XP_003624187.1	serine carboxypeptidase-like 20 [Medicago truncatula]	sp|Q8L7B2|SCP20_ARATH;	Serine carboxypeptidase-like 20 OS=Arabidopsis thaliana OX=3702 GN=SCPL20 PE=2 SV=2;	PF00450.24	Peptidase_S10	Serine carboxypeptidase
MS.gene024097	GO:0080043;GO:0008194;GO:008004	MF:quercetin 3-O-glucosyltransferase activity;MF:UDP-glycosyltransferase activity;MF:quercetin 7-O-glucosyltransferase activity;	K13691	SGT1	------	------	COG1819	S:Function unknown	XP_003624251.1	UDP-glycosyltransferase 74G1 [Medicago truncatula]	sp|Q6VAA6|U74G1_STERE;	UDP-glycosyltransferase 74G1 OS=Stevia rebaudiana OX=55670 GN=UGT74G1 PE=1 SV=1;	PF00201.20	UDPGT	UDP-glucoronosyl and UDP-glucosyl transferase
MS.gene024168	------	------	------	------	------	------	ENOG410YEDQ	S:Function unknown	XP_003624345.1	uncharacterized protein LOC11438404 [Medicago truncatula]	------	------	PF14309.8;PF14383.8	DUF4378;VARLMGL	Domain of unknown function;DUF761-associated sequence motif
MS.gene024191	GO:0006541;GO:0016740;GO:0016811;GO:003396	BP:glutamine metabolic process;MF:transferase activity;MF:hydrolase activity, acting on carbon-nitroge;MF:gamma-glutamyl-gamma-aminobutyrate hydrolase activity;	------	------	------	------	COG2071	S:Function unknown	AES80597.1	class I glutamine amidotransferase [Medicago truncatula]	sp|Q8H0Z4|GT121_ARATH;	Putative glutamine amidotransferase GAT1_2.1 OS=Arabidopsis thaliana OX=3702 GN=GAT1_2.1 PE=2 SV=1;	PF07722.15;PF00117.30	Peptidase_C26;GATase	Peptidase C26;Glutamine amidotransferase class-I
MS.gene024247	------	------	------	------	------	------	ENOG410YCSJ	S:Function unknown	XP_003624460.1	GEM-like protein 5 [Medicago truncatula]	sp|Q9LYV6|GEML5_ARATH;	GEM-like protein 5 OS=Arabidopsis thaliana OX=3702 GN=At5g13200 PE=1 SV=1;	PF02893.22	GRAM	GRAM domain
MS.gene024258	GO:0008284;GO:0009733;GO:0010116;GO:0010373;GO:0010262;GO:0010228;GO:0099402;GO:0045995;GO:0009789;GO:0005634;GO:0019900;GO:000367	BP:positive regulation of cell proliferation;BP:response to auxin;BP:positive regulation of abscisic acid biosynthetic process;BP:negative regulation of gibberellin biosynthetic process;BP:somatic embryogenesis;BP:vegetative to reproductive phase transition of meristem;BP:plant organ development;BP:regulation of embryonic development;BP:positive regulation of abscisic acid-activated signaling pat…	------	------	------	------	ENOG410YR6E	K:Transcription	XP_003624470.1	B3 domain-containing transcription factor FUS3 [Medicago truncatula]	sp|Q9LW31|FUS3_ARATH;	B3 domain-containing transcription factor FUS3 OS=Arabidopsis thaliana OX=3702 GN=FUS3 PE=1 SV=2;	PF02362.23	B3	B3 DNA binding domain
MS.gene024285	------	------	------	------	------	------	------	------	XP_039687115.1	uncharacterized protein LOC112419792 isoform X3 [Medicago truncatula]	------	------	------	------	------
MS.gene024299	GO:0032259;GO:0016021;GO:0008168;GO:0046872;GO:000875	BP:methylation;CC:integral component of membrane;MF:methyltransferase activity;MF:metal ion binding;MF:S-adenosylmethionine-dependent methyltransferase activity;	------	------	------	------	ENOG4111GV5	S:Function unknown	RHN67909.1	putative 7-methylxanthosine synthase [Medicago truncatula]	sp|A0A096VHX1|CS2_COFCA;	Probable caffeine synthase MTL2 OS=Coffea canephora OX=49390 GN=MTL2 PE=3 SV=1;	PF03492.17	Methyltransf_7	SAM dependent carboxyl methyltransferase
MS.gene024362	GO:0005829;GO:0004032;GO:004783	CC:cytosol;MF:aldito;MF:D-threo-aldose 1-dehydrogenase activity;	K00002	AKR1A1, adh	map00561;map01240;map00040;map00620;map00010;map00053	Glycerolipid metabolism;Biosynthesis of cofactors;Pentose and glucuronate interconversions;Pyruvate metabolism;Glycolysis / Gluconeogenesis;Ascorbate and aldarate metabolism	COG0656	S:Function unknown	XP_003623412.2	aldose reductase [Medicago truncatula]	sp|P23901|ALDR_HORVU;	Aldose reductase OS=Hordeum vulgare OX=4513 PE=1 SV=1;	PF00248.23	Aldo_ket_red	Aldo/keto reductase family
MS.gene024375	GO:1902600;GO:0120029;GO:0051453;GO:0016021;GO:0005886;GO:0016887;GO:0008553;GO:000552	BP:hydrogen ion transmembrane transport;BP:proton export across plasma membrane;BP:regulation of intracellular pH;CC:integral component of membrane;CC:plasma membrane;MF:ATPase activity;MF:hydrogen-exporting ATPase activity, phosphorylative mechanism;MF:ATP binding;	K01535	PMA1, PMA2	map00190	Oxidative phosphorylation	COG0474	P:Inorganic ion transport and metabolism	XP_013450626.1	ATPase 10, plasma membrane-type [Medicago truncatula]	sp|Q43128|PMA10_ARATH;	ATPase 10, plasma membrane-type OS=Arabidopsis thaliana OX=3702 GN=AHA10 PE=2 SV=2;	PF00122.22;PF00702.28;PF00690.28;PF13246.8;PF08282.14	E1-E2_ATPase;Hydrolase;Cation_ATPase_N;Cation_ATPase;Hydrolase_3	E1-E2 ATPase;haloacid dehalogenase-like hydrolase;Cation transporter/ATPase, N-terminus;Cation transport ATPase;haloacid dehalogenase-like hydrolase
MS.gene024378	GO:0005634;GO:0016021;GO:0046983;GO:0046872;GO:000367	CC:nucleus;CC:integral component of membrane;MF:protein dimerization activity;MF:metal ion binding;MF:DNA binding;	------	------	------	------	ENOG4111T8J;ENOG410ZT99	S:Function unknown;	AHC08670.1	putative transposase [Medicago truncatula]	sp|P08770|TRA1_MAIZE;	Putative AC transposase OS=Zea mays OX=4577 PE=2 SV=2;	PF05699.16;PF02892.17	Dimer_Tnp_hAT;zf-BED	hAT family C-terminal dimerisation region;BED zinc finger
MS.gene024434	GO:000443	MF:1-phosphatidylinositol 4-kinase activity;	------	------	------	------	ENOG410XP06	S:Function unknown	XP_013450605.1	phosphatidylinositol 4-kinase gamma 4 [Medicago truncatula]	sp|Q9ZPY9|P4KG4_ARATH;	Phosphatidylinositol 4-kinase gamma 4 OS=Arabidopsis thaliana OX=3702 GN=PI4KG4 PE=1 SV=1;	PF00454.29;PF00240.25;PF11976.10	PI3_PI4_kinase;ubiquitin;Rad60-SLD	Phosphatidylinositol 3- and 4-kinase;Ubiquitin family;Ubiquitin-2 like Rad60 SUMO-like
MS.gene024436	GO:0032259;GO:000816	BP:methylation;MF:methyltransferase activity;	------	------	------	------	ENOG410YHXP	S:Function unknown	XP_013450602.1	uncharacterized protein LOC25499730 isoform X1 [Medicago truncatula]	------	------	PF07279.13;PF13578.8	DUF1442;Methyltransf_24	Protein of unknown function;Methyltransferase domain
MS.gene02447	------	------	------	------	------	------	ENOG410ZQYD	S:Function unknown	XP_039690794.1	late embryogenesis abundant protein D-29 isoform X1 [Medicago truncatula]	------	------	------	------	------
MS.gene024506	------	------	------	------	------	------	ENOG4111S54	S:Function unknown	XP_003626485.1	uncharacterized protein LOC11432266 [Medicago truncatula]	------	------	PF03080.17;PF14365.8	Neprosin;Neprosin_AP	Neprosin;Neprosin activation peptide
MS.gene024537	GO:0032259;GO:0008168;GO:0046872;GO:000367	BP:methylation;MF:methyltransferase activity;MF:metal ion binding;MF:DNA binding;	------	------	------	------	COG2940;COG5531	S:Function unknown;B:Chromatin structure and dynamics	PNX93281.1	zinc finger CCCH domain-containing protein 19-like, partial [Trifolium pratense]	sp|Q9FT92|Y5843_ARATH;	Uncharacterized protein At5g08430 OS=Arabidopsis thaliana OX=3702 GN=At5g08430 PE=1 SV=2;	PF03126.20;PF02201.20;PF13771.8	Plus-3;SWIB;zf-HC5HC2H	Plus-3 domain;SWIB/MDM2 domain;PHD-like zinc-binding domain
MS.gene024587	GO:0005975;GO:0009409;GO:0005634;GO:0005829;GO:0016853;GO:000475	BP:carbohydrate metabolic process;BP:response to cold;CC:nucleus;CC:cytosol;MF:isomerase activity;MF:ribose-5-phosphate isomerase activity;	------	------	------	------	COG0698	G:Carbohydrate transport and metabolism	XP_003626408.1	DNA damage-repair/toleration protein DRT102 [Medicago truncatula]	sp|Q05212|DR102_ARATH;	DNA damage-repair/toleration protein DRT102 OS=Arabidopsis thaliana OX=3702 GN=DRT102 PE=1 SV=2;	PF02502.20	LacAB_rpiB	Ribose/Galactose Isomerase
MS.gene024634	GO:0006750;GO:0009507;GO:0004357;GO:000552	BP:glutathione biosynthetic process;CC:chloroplast;MF:glutamate-cysteine ligase activity;MF:ATP binding;	K01919	gshA	map00270;map00480;map01240	Cysteine and methionine metabolism;Glutathione metabolism;Biosynthesis of cofactors	COG3572	H:Coenzyme transport and metabolism	XP_003611086.3	glutamate--cysteine ligase, chloroplastic-like [Medicago truncatula]	sp|Q1W2L8|GSH1_TOBAC;	Glutamate--cysteine ligase, chloroplastic OS=Nicotiana tabacum OX=4097 GN=GSH1 PE=2 SV=2;	PF04107.15	GCS2	Glutamate-cysteine ligase family
MS.gene024657	GO:0006885;GO:0016021;GO:0012505;GO:001529	BP:regulation of pH;CC:integral component of membrane;CC:endomembrane system;MF:solut;	------	------	------	------	COG0475	P:Inorganic ion transport and metabolism	XP_003611042.1	cation/H(+) antiporter 18 [Medicago truncatula]	sp|Q9FFR9|CHX18_ARATH;	Cation/;	PF00999.23	Na_H_Exchanger	Sodium/hydrogen exchanger family
MS.gene024680	GO:0005829;GO:0005634;GO:0106306;GO:0106307;GO:004687	CC:cytosol;CC:nucleus;CC:old GO;CC:old GO;MF:metal ion binding;	K14497	PP2C	map04016;map04075	MAPK signaling pathway - plant;Plant hormone signal transduction	COG0631	T:Signal transduction mechanisms	QDC33382.1	PP2C1 [Medicago sativa]	sp|Q5SN75|P2C08_ORYSJ;	Probable protein phosphatase 2C 8 OS=Oryza sativa subsp. japonica OX=39947 GN=Os01g0656200 PE=2 SV=1;	PF00481.23	PP2C	Protein phosphatase 2C
MS.gene024708	GO:001649	MF:oxidoreductase activity;	K22418	HSD1	------	------	COG1028	S:Function unknown	XP_003610951.1	11-beta-hydroxysteroid dehydrogenase B isoform X1 [Medicago truncatula]	sp|A7LB59|HSDB_ARAHY;	11-beta-hydroxysteroid dehydrogenase B OS=Arachis hypogaea OX=3818 GN=STO-B PE=1 SV=1;	PF00106.27;PF13561.8	adh_short;adh_short_C2	short chain dehydrogenase;Enoyl
MS.gene024727	GO:0005634;GO:0003700;GO:000367	CC:nucleus;MF:transcription factor activity, sequence-specific DNA binding;MF:DNA binding;	------	------	------	------	ENOG4111811	K:Transcription	XP_003610926.1	ethylene-responsive transcription factor ERF021 [Medicago truncatula]	sp|Q9C9I2|ERF21_ARATH;	Ethylene-responsive transcription factor ERF021 OS=Arabidopsis thaliana OX=3702 GN=ERF021 PE=2 SV=1;	PF00847.22	AP2	AP2 domain
MS.gene024813	------	------	------	------	------	------	ENOG410ZX6Q	S:Function unknown	XP_039691138.1	protein CDI [Medicago truncatula]	sp|Q9XIP8|CDI_ARATH;	Protein CDI OS=Arabidopsis thaliana OX=3702 GN=CDI PE=2 SV=1;	------	------	------
MS.gene024840	GO:0016491;GO:0016629;GO:001018	MF:oxidoreductase activity;MF:12-oxophytodienoate reductase activity;MF:FMN binding;	K05894	OPR	map00592	alpha-Linolenic acid metabolism	COG1902	C:Energy production and conversion	XP_003610758.1	putative 12-oxophytodienoate reductase 11 isoform X2 [Medicago truncatula]	sp|B9FSC8|OPR11_ORYSJ;	Putative 12-oxophytodienoate reductase 11 OS=Oryza sativa subsp. japonica OX=39947 GN=OPR11 PE=2 SV=1;	PF00724.22	Oxidored_FMN	NAD
MS.gene024860	GO:0006412;GO:0005829;GO:0022627;GO:000373	BP:translation;CC:cytosol;CC:cytosolic small ribosomal subunit;MF:structural constituent of ribosome;	K02984	RP-S3Ae, RPS3A	map03010	Ribosome	COG1890	J:Translation, ribosomal structure and biogenesis	XP_003610736.1	40S ribosomal protein S3a [Medicago truncatula]	sp|Q8GTE3|RS3A_CICAR;	40S ribosomal protein S3a OS=Cicer arietinum OX=3827 PE=2 SV=1;	PF01015.20	Ribosomal_S3Ae	Ribosomal S3Ae family
MS.gene024879	GO:0034620;GO:0051085;GO:0042026;GO:0005737;GO:0031072;GO:0044183;GO:0051082;GO:0051787;GO:0016887;GO:000552	BP:cellular response to unfolded protein;BP:chaperone mediated protein folding requiring cofactor;BP:protein refolding;CC:cytoplasm;MF:heat shock protein binding;MF:protein binding involved in protein folding;MF:unfolded protein binding;MF:misfolded protein binding;MF:ATPase activity;MF:ATP binding;	K09489	HSPA4	------	------	COG0443	O:Posttranslational modification, protein turnover, chaperones	XP_039690479.1	heat shock 70 kDa protein 8 [Medicago truncatula]	sp|Q9SKY8|HSP7H_ARATH;	Heat shock 70 kDa protein 8 OS=Arabidopsis thaliana OX=3702 GN=HSP70-8 PE=1 SV=1;	PF00012.22	HSP70	Hsp70 protein
MS.gene024892	GO:0016787;GO:0033987;GO:008003	MF:hydrolase activity;MF:2-hydroxyisoflavanone dehydratase activity;MF:methyl indole-3-acetate esterase activity;	------	------	------	------	COG0657	I:Lipid transport and metabolism	XP_003610685.1	2-hydroxyisoflavanone dehydratase [Medicago truncatula]	sp|Q5NUF4|HIDM_GLYEC;	2-hydroxyisoflavanone dehydratase OS=Glycyrrhiza echinata OX=46348 GN=HIDM PE=1 SV=1;	PF07859.15;PF00135.30	Abhydrolase_3;COesterase	alpha/beta hydrolase fold;Carboxylesterase family
MS.gene024896	GO:001602	CC:integral component of membrane;	K06995	K06995	------	------	COG3450	S:Function unknown	AES93635.1	RmlC-like cupins superfamily protein [Medicago truncatula]	------	------	PF05899.14;PF07883.13	Cupin_3;Cupin_2	EutQ-like cupin domain;Cupin domain
MS.gene024897	GO:0006470;GO:0007165;GO:0106307;GO:0009934;GO:0016021;GO:0005886;GO:0016301;GO:0004722;GO:0046872;GO:010630	BP:protein dephosphorylation;BP:signal transduction;BP:old GO;BP:regulation of meristem structural organization;CC:integral component of membrane;CC:plasma membrane;MF:kinase activity;MF:protein serine/threonine phosphatase activity;MF:metal ion binding;MF:old GO;	K01090	E3.1.3.16	------	------	COG0631	T:Signal transduction mechanisms	XP_003610676.2	protein phosphatase 2C 70 isoform X1 [Medicago truncatula]	sp|P46014|P2C70_ARATH;	Protein phosphatase 2C 70 OS=Arabidopsis thaliana OX=3702 GN=KAPP PE=1 SV=2;	PF00481.23;PF00498.28;PF16697.7;PF13672.8	PP2C;FHA;Yop-YscD_cpl;PP2C_2	Protein phosphatase 2C;FHA domain;Inner membrane component of T3SS, cytoplasmic domain;Protein phosphatase 2C
MS.gene024943	GO:0010119;GO:0005634;GO:000550	BP:regulation of stomatal movement;CC:nucleus;MF:calcium ion binding;	K09422;K06268	MYBP;PPP3R, CNB	------	------	COG5126;COG5126;COG5126	D:Cell cycle control, cell division, chromosome partitioning;T:Signal transduction mechanisms;Z:Cytoskeleton	ACJ85984.1	unknown [Medicago truncatula]	sp|O81445|CNBL1_ARATH;	Calcineurin B-like protein 1 OS=Arabidopsis thaliana OX=3702 GN=CBL1 PE=1 SV=3;	PF00036.34	EF-hand_1	EF hand
MS.gene025060	GO:0006631;GO:0006430;GO:0005737;GO:0005829;GO:0004824;GO:0000049;GO:0003677;GO:0016874;GO:0031956;GO:000552	BP:fatty acid metabolic process;BP:lysyl-tRNA aminoacylation;CC:cytoplasm;CC:cytosol;MF:lysine-tRNA ligase activity;MF:tRNA binding;MF:DNA binding;MF:ligase activity;MF:medium-chain fatty acid-CoA ligase activity;MF:ATP binding;	K18660;K04567	ACSF3;KARS, lysS	map00280;map00061;map00970	Valine, leucine and isoleucine degradation;Fatty acid biosynthesis;Aminoacyl-tRNA biosynthesis	COG1190	J:Translation, ribosomal structure and biogenesis	XP_024636599.1	lysine--tRNA ligase-like [Medicago truncatula]	sp|Q9ZPI1|SYKC_ARATH;	Lysine--tRNA ligase, cytoplasmic OS=Arabidopsis thaliana OX=3702 GN=At3g11710 PE=1 SV=1;	PF00152.22;PF04037.15;PF00501.30;PF00076.24	tRNA-synt_2;DUF382;AMP-binding;RRM_1	tRNA synthetases class II;Domain of unknown function;AMP-binding enzyme;RNA recognition motif.
MS.gene025064	GO:0071555;GO:0006004;GO:0005794;GO:0016021;GO:0000139;GO:0016740;GO:001675	BP:cell wall organization;BP:fucose metabolic process;CC:Golgi apparatus;CC:integral component of membrane;CC:Golgi membrane;MF:transferase activity;MF:transferase activity, transferring glycosyl groups;	------	------	------	------	ENOG410YDRR	S:Function unknown	XP_003595107.1	protein MANNAN SYNTHESIS-RELATED [Medicago truncatula]	sp|K7R4D4|MSR_TRIFG;	Protein MANNAN SYNTHESIS-RELATED OS=Trigonella foenum-graecum OX=78534 GN=MSR PE=2 SV=1;	PF10250.11	O-FucT	GDP-fucose protein O-fucosyltransferase
MS.gene025085	GO:0005634;GO:0043565;GO:0000981;GO:000367	CC:nucleus;MF:sequence-specific DNA binding;MF:RNA polymerase II transcription factor activity, sequence-specific DNA binding;MF:DNA binding;	K09338	HD-ZIP	------	------	ENOG410Z2UE	K:Transcription	XP_013463424.1	homeobox-leucine zipper protein HAT4 [Medicago truncatula]	sp|Q05466|HAT4_ARATH;	Homeobox-leucine zipper protein HAT4 OS=Arabidopsis thaliana OX=3702 GN=HAT4 PE=1 SV=1;	PF00046.31;PF02183.20;PF05920.13	Homeodomain;HALZ;Homeobox_KN	Homeodomain;Homeobox associated leucine zipper;Homeobox KN domain
MS.gene025132	GO:2000022;GO:0080027;GO:0009862;GO:2000031;GO:0050832;GO:0016567;GO:0042742;GO:0005737;GO:000563	BP:regulation of jasmonic acid mediated signaling pathway;BP:response to herbivore;BP:systemic acquired resistance, salicylic acid mediated signaling pathway;BP:regulation of salicylic acid mediated signaling pathway;BP:defense response to fungus;BP:protein ubiquitination;BP:defense response to bacterium;CC:cytoplasm;CC:nucleus;	K14508	NPR1	map04075	Plant hormone signal transduction	COG0666	S:Function unknown	QOV03064.1	BTB/POZ domain and ankyrin repeat-containing protein NPR1-1 [Medicago sp. Y. Liu s.n.]	sp|Q5D0W8|NPR1_ORYSI;	BTB/POZ domain and ankyrin repeat-containing protein NPR1 OS=Oryza sativa subsp. indica OX=39946 GN=NPR1 PE=1 SV=1;	PF12313.10;PF00651.33;PF13637.8;PF13857.8;PF12796.9	NPR1_like_C;BTB;Ank_4;Ank_5;Ank_2	NPR1/NIM1 like defence protein C terminal;BTB/POZ domain;Ankyrin repeats;Ankyrin repeats;Ankyrin repeats
MS.gene025153	GO:0018105;GO:0035556;GO:0106311;GO:0106310;GO:0004674;GO:000552	BP:peptidyl-serine phosphorylation;BP:intracellular signal transduction;BP:old GO;BP:old GO;MF:protein serine/threonine kinase activity;MF:ATP binding;	K08790	STK38, NDR	------	------	ENOG410XQC0	T:Signal transduction mechanisms	AES65502.2	AGC kinase [Medicago truncatula]	sp|Q54IH8|NDRB_DICDI;	Probable serine/threonine-protein kinase ndrB OS=Dictyostelium discoideum OX=44689 GN=ndrB PE=3 SV=1;	PF00069.27;PF07714.19;PF03109.18	Pkinase;PK_Tyr_Ser-Thr;ABC1	Protein kinase domain;Protein tyrosine and serine/threonine kinase;ABC1 atypical kinase-like domain
MS.gene025202	GO:0003824;GO:0016621;GO:001661	MF:catalytic activity;MF:cinnamoyl-CoA reductase activity;MF:oxidoreductase activity, acting on the CH-OH group of donors, NAD or NADP as acceptor;	------	------	------	------	COG0451	M:Cell wall/membrane/envelope biogenesis	XP_003604292.3	cinnamoyl-CoA reductase 1 isoform X2 [Medicago truncatula]	sp|A0A059TC02|CCR1_PETHY;	Cinnamoyl-CoA reductase 1 OS=Petunia hybrida OX=4102 GN=CCR1 PE=1 SV=1;	PF01370.23;PF01073.21;PF16363.7;PF13460.8;PF07993.14;PF02719.17;PF05368.15;PF08659.12	Epimerase;3Beta_HSD;GDP_Man_Dehyd;NAD_binding_10;NAD_binding_4;Polysacc_synt_2;NmrA;KR	NAD dependent epimerase/dehydratase family;3-beta hydroxysteroid dehydrogenase/isomerase family;GDP-mannose 4,6 dehydratase;NA;Male sterility protein;Polysaccharide biosynthesis protein;NmrA-like family;KR domain
MS.gene025233	------	------	------	------	------	------	ENOG410YHS0	S:Function unknown	XP_013441671.1	protein LURP-one-related 6 [Medicago truncatula]	sp|Q9ZUF7|LOR6_ARATH;	Protein LURP-one-related 6 OS=Arabidopsis thaliana OX=3702 GN=At2g05910 PE=2 SV=1;	PF04525.14	LOR	LURP-one-related
MS.gene025246	GO:0009058;GO:0005773;GO:0016021;GO:001684	BP:biosynthetic process;CC:vacuole;CC:integral component of membrane;MF:strictosidine synthase activity;	------	------	------	------	COG3386	G:Carbohydrate transport and metabolism	XP_039686433.1	protein STRICTOSIDINE SYNTHASE-LIKE 5 isoform X1 [Medicago truncatula]	sp|Q9SD07|SSL4_ARATH;	Protein STRICTOSIDINE SYNTHASE-LIKE 4 OS=Arabidopsis thaliana OX=3702 GN=SSL4 PE=1 SV=1;	PF03088.18;PF08450.14;PF20067.1	Str_synth;SGL;APMAP_N	Strictosidine synthase;SMP-30/Gluconolactonase/LRE-like region;Adipocyte plasma membrane-associated protein-like, N-terminal
MS.gene025265	GO:001602	CC:integral component of membrane;	------	------	------	------	ENOG410XQ3V	S:Function unknown	XP_003595329.2	protein LAZ1 homolog 2 [Medicago truncatula]	sp|Q5BPZ5|LAZH2_ARATH;	Protein LAZ1 homolog 2 OS=Arabidopsis thaliana OX=3702 GN=At1g23070 PE=2 SV=1;	PF03619.18	Solute_trans_a	Organic solute transporter Ostalpha
MS.gene025278	GO:0005634;GO:0003700;GO:000367	CC:nucleus;MF:transcription factor activity, sequence-specific DNA binding;MF:DNA binding;	------	------	------	------	ENOG410YZF0;ENOG410YNX4	K:Transcription;	XP_003595362.1	ethylene-responsive transcription factor ERF017 [Medicago truncatula]	sp|Q84QC2|ERF17_ARATH;	Ethylene-responsive transcription factor ERF017 OS=Arabidopsis thaliana OX=3702 GN=ERF017 PE=2 SV=1;	PF00847.22	AP2	AP2 domain
MS.gene025280	GO:0005634;GO:0003700;GO:000367	CC:nucleus;MF:transcription factor activity, sequence-specific DNA binding;MF:DNA binding;	------	------	------	------	ENOG410YNX4;ENOG410YZF0	K:Transcription;	XP_003595362.1	ethylene-responsive transcription factor ERF017 [Medicago truncatula]	sp|Q84QC2|ERF17_ARATH;	Ethylene-responsive transcription factor ERF017 OS=Arabidopsis thaliana OX=3702 GN=ERF017 PE=2 SV=1;	PF00847.22	AP2	AP2 domain
MS.gene025281	GO:0005634;GO:0003700;GO:000367	CC:nucleus;MF:transcription factor activity, sequence-specific DNA binding;MF:DNA binding;	------	------	------	------	ENOG410YZF0;ENOG410YNX4	K:Transcription;	XP_003595362.1	ethylene-responsive transcription factor ERF017 [Medicago truncatula]	sp|Q84QC2|ERF17_ARATH;	Ethylene-responsive transcription factor ERF017 OS=Arabidopsis thaliana OX=3702 GN=ERF017 PE=2 SV=1;	PF00847.22	AP2	AP2 domain
MS.gene025282	GO:0005634;GO:0003700;GO:000367	CC:nucleus;MF:transcription factor activity, sequence-specific DNA binding;MF:DNA binding;	------	------	------	------	ENOG410YZF0;ENOG410YNX4	K:Transcription;	XP_003595363.1	ethylene-responsive transcription factor ERF018 [Medicago truncatula]	sp|Q84QC2|ERF17_ARATH;	Ethylene-responsive transcription factor ERF017 OS=Arabidopsis thaliana OX=3702 GN=ERF017 PE=2 SV=1;	PF00847.22	AP2	AP2 domain
MS.gene025283	GO:0005634;GO:0003700;GO:000367	CC:nucleus;MF:transcription factor activity, sequence-specific DNA binding;MF:DNA binding;	------	------	------	------	ENOG410YZF0;ENOG410YNX4	K:Transcription;	XP_013463568.1	ethylene-responsive transcription factor ERF017 [Medicago truncatula]	sp|Q84QC2|ERF17_ARATH;	Ethylene-responsive transcription factor ERF017 OS=Arabidopsis thaliana OX=3702 GN=ERF017 PE=2 SV=1;	PF00847.22	AP2	AP2 domain
MS.gene025320	GO:0009856;GO:0048653;GO:0016021;GO:0031012;GO:0048046;GO:0046658;GO:000905	BP:pollination;BP:anther development;CC:integral component of membrane;CC:extracellular matrix;CC:apoplast;CC:anchored component of plasma membrane;MF:electron carrier activity;	------	------	------	------	ENOG410YPS7	S:Function unknown	XP_013463601.1	basic blue protein [Medicago truncatula]	sp|P00303|BABL_CUCSA;	Basic blue protein OS=Cucumis sativus OX=3659 PE=1 SV=1;	PF02298.19	Cu_bind_like	Plastocyanin-like domain
MS.gene025323	GO:0046658;GO:000905	CC:anchored component of plasma membrane;MF:electron carrier activity;	------	------	------	------	ENOG410YPS7	S:Function unknown	XP_013463601.1	basic blue protein [Medicago truncatula]	sp|P00303|BABL_CUCSA;	Basic blue protein OS=Cucumis sativus OX=3659 PE=1 SV=1;	PF02298.19	Cu_bind_like	Plastocyanin-like domain
MS.gene025352	GO:000568	CC:U5 snRNP;	K13099	CD2BP2, PPP1R59	------	------	ENOG41121GM;ENOG4111KF5	S:Function unknown;	XP_003593195.1	CD2 antigen cytoplasmic tail-binding protein 2 [Medicago truncatula]	------	------	------	------	------
[truncated: 3,918 more rows]

## Sheet: SC-UP
Gene_id	GO_id	GO_term	KO_id	KO_name	Pathway_id	Pathway_definition	COG_id	COG_Functional Categories	NR_hit-name	NR_description	Swiss-Prot_hit-name	Swiss-Prot_description	Pfam_id	Domain	Domain description
[truncated: 60 more rows]

[truncated: 1 more sheets: SC-Down]
