# Supplementary material for: Global Transcriptome Analysis Reveals the Molecular Mechanism Underlying Seed Physical Dormancy Formation in Medicago sativa
Source: Genes (Basel). 2025 Dec 1;16(12):1438. doi: 10.3390/genes16121438 (PMC12732859; doi:10.3390/genes16121438)
Supplement: Supplementary file 1 [file genes-16-01438-s001.zip › Supplementary Table S2 Sequences of primers used in qRT-PCR.csv]

Table S2. Sequences of primers used in qRT-PCR
Gene Name	Forward primer sequence (5?? ?? 3??)	Reverse primer sequence (5?? ?? 3??)
MS.gene071857.t1	TAGAATTGATGGAATAGACA	TGGATGATACTTGCTTAC
MS.gene04019.t1	GATAAGGATAAGGAAGATTGGATT	CAAGTAGCAGCAGATTGATTA
MS.gene72825.t1	TTTGCTTATCCTTTATGG	CACCTTAGTGATGTAATC
MS.gene87096.t1	GGCTATGATATGCTTGGTT	TACGGTGAGTTGTATCTGA
MS.gene27472.t1	TGCTTGGCTGTAATATGC	GGAGATAATGTATGTGGGTTT
MS.gene27474.t1	CCATTGCTTCACTTACAT	GTCATTTACAGTCCTAACC
MS.gene00236.t1	TAGAATTGATGGAATAGACA	TGGATGATACTTGCTTAC
MS.gene89266.t1	GTCAGAATCCAAGTTGTC	TCAAGGAAGAGTGTAAGG
MS.gene27869.t1	GAAGGAACAATGGTCAAT	TAAGTGGCTAATATCAATAGG
MS.gene019909.t1	GGCAACACTATGGTCAAC	AGTTCACATCTTCTTCATCAG
MS.gene36001.t1	GGCAACACTATGGTCAAC	AGTTCACATCTTCTTCATCAG
MS.gene74700.t1	GGCAACACTATGGTCAAC	AGTTCACATCTTCTTCATCAG
MS.gene72397.t1	AACCACAACCAACATCAAC	GACCATAGCGACGAAGAT
MS.gene019909.t1	GGCAACACTATGGTCAAC	AGTTCACATCTTCTTCATCAG
MS.gene36001.t1	GGCAACACTATGGTCAAC	AGTTCACATCTTCTTCATCAG
MS.gene74700.t1	GGCAACACTATGGTCAAC	AGTTCACATCTTCTTCATCAG
MS.gene72397.t1	AACCACAACCAACATCAAC	GACCATAGCGACGAAGAT
MS.gene87717.t1	AGGTTACTTGTTTGGCTAT	AGTTATATCCGCATCAGG
MS.gene87096.t1	GGCTATGATATGCTTGGTT	TACGGTGAGTTGTATCTGA
MS.gene27472.t1	TGCTTGGCTGTAATATGC	GGAGATAATGTATGTGGGTTT
MS.gene27474.t1	CCATTGCTTCACTTACAT	GTCATTTACAGTCCTAACC
MS.gene003833.t1	GACCTATTCCATCTACAG	TTATTGATACCAGCGTAA
MS.gene003796.t1	TGTCTACTGGTGCTGGTT	TCCTGCTGTAACTGATGCTA
MtUBC Q	CTGACAGCCCACTGAATTGTGA	TTTTGGCATTGCTGCAAGC
